# Supplementary material for: Metabolomics dataset of PPAR-pan treated rat liver
Source: Data Brief. 2016 May 10;8:196–202. doi: 10.1016/j.dib.2016.05.002 (PMC4898904; doi:10.1016/j.dib.2016.05.002)
Supplement: Supplementary file 2 — Supplementary material:Supplementary Data 1: GC–MS dataset on the analysis of fatty acid methyl esters (FAMEs) as measured using a Trace GC Ultra coupled to a DSQ II mass spectrometer. Lipids were measured from the extracts of liver tissue samples treated with PPAR-pan agonist GW625019. Metabolite IDs were verified using mass fragmentation patterns matched to the National Institute of Standards and Technology (NIST) library, and supported by retention time and fragment comparison with a FAME mix of 37 compounds. The intensity of the analytes were normalised to the intensity of the internal standards. [file mmc2.xlsx]

## Sheet: GC-MS
		C10:0_(Capric)	C12:0_(Lauric)	C13:0_(Tridecanoic)	C14:0_(Myristic)	C15:0_(Pentadecanoic)	C15:1_(10-Pentadecenoic)	C16:0_(Palmitic)	C16:1_(Palmitoleic)	C17:0_(Heptadecanoic)	C17:1_(10-Heptadecenoic)	C18:0_(Stearic)	C18:1_(Oleic)	C18:1_(Elaidic)	C18:2_(Linoleic)	C18:2_(Linolelaidic)	C18:2_(g-Linoleic)	C18:3_(a-Linoleic) n3	C20:0_(Arachidic)	C20:1_(11-Eicosenoic)	C20:2_(11,14-Eicosadienoic)	C20:3_(8,11,14-Eicosatrienoic)	C20:4_(Arachidonic)	C20:3_(11,14,17-Eicosatrienoic)	C22:0_(Bechenic)	C20:5_(5,8,11,14,17-Eicosapentaenoic)	C20:4 eicosatetraenoic	C24:1_(Nervonic)	C22:6_(Docosahexaenoic)
Sample ID	Comment
1	C.	0	0.0120787	0.0115632	0.164438	0.288294	0.0302864	12.85	1.96403	0.828456	0.789785	17.5236	13.465	4.92568	0.252411	20.8085	0.381618	0.500203	0.169438	1.58003	0.464555	0.538831	0.932182	35.3018	0.153438	0.546482	0.561727	1.3066	8.35329
2	C.	0	0.0109063	0.00369228	0.116071	0.137214	0.0593932	7.26302	0.80174	0.363507	0.413348	10.7447	6.31873	1.0396	0.178754	5.76053	0.160207	0.152088	0.0765957	0.376938	0.164119	0.101381	0.143398	6.39429	0.0277863	0.0862311	0.0920291	0.202719	1.84899
3	C.	0	0.018643	0.0311059	0.220727	0.408013	0	20.9809	3.13204	0.91701	1.12999	24.2045	20.7396	5.19695	0.791185	21.8869	0.954224	0.569208	0.215195	1.86941	0.751112	0.579019	0.340332	21.5744	0.0892143	0.268466	0.681429	1.18355	5.03044
4	C.	0.0228844	0.00588812	0.0074658	0.152533	0.193155	0.0449176	9.51323	1.24408	0.437896	0.313492	12.9244	7.78301	1.62757	0.0971961	10.4884	0.254037	0.325479	0.266946	0.319415	0.159527	0.377555	0.887781	14.0229	0.0510692	0.160743	0.148784	0.831176	3.24723
5	C.	0	0.00639878	0.0145282	0.118897	0.131755	0	8.73212	1.13419	0.389335	0.382548	12.617	7.84787	1.99128	0.0961365	11.5468	0.237511	0.296316	0.108623	0.666898	0.173584	0.32992	0.541776	19.3528	0.0614115	0.155661	0.242142	0.666406	4.77196
6	C.	0	0.00917539	0.0095503	0.107526	0.131951	0.0176289	7.99835	1.17384	0.379582	0.316523	10.8835	8.78884	1.88276	0.054471	15.1832	0.240385	0.355579	0.0546516	0.467447	0.209872	0.462814	0.826133	26.3666	0.0553098	0.151216	0.327145	0.812917	6.21319
7	C.	0	0.00828996	0.0152812	0.1117	0.12256	0	7.75454	0.817612	0.321705	0.317031	10.2746	5.78762	1.31098	0.187121	4.92132	0.256826	0.110007	0.232047	0.402171	0.116179	0.173905	0.229899	5.47399	0.0207586	0.0844123	0.0412156	0.307459	1.41278
8	C.	0.0292731	0.0090586	0.0126913	0.161218	0.170405	0.114616	9.67141	1.34769	0.348114	0.32869	9.96573	8.51849	2.59336	0.370516	4.65224	0.335623	0.134721	0.137795	0.544234	0.0665194	0.191268	0.0773843	3.61577	0	0.0716636	0.094025	0.187696	1.06442
9	C.	0.010963	0.00669435	0.00821609	0.0964585	0.1117	0.0455453	6.7136	0.911119	0.294549	0.26836	9.849	5.97536	1.41176	0.0996819	9.18887	0.201264	0.231312	0.0834003	0.292217	0.129931	0.320781	0.36924	14.3431	0.0231112	0.126757	0.179807	0.454441	3.33391
10	C.	0	0.0184668	0.0161962	0.230349	0.293917	0	17.2816	2.23112	0.704189	0.566725	22.4378	14.8453	3.61768	0.323684	14.0306	0.768582	0.359498	0.47014	0.674883	0.267207	0.397934	0.17752	11.513	0.0441241	0.208352	0.269192	0.401475	2.45245
11	C.	0	0.00823631	0.0144897	0.190732	0.206075	0.0531536	9.13924	1.5201	0.349652	0.217965	8.9465	9.02726	2.06911	0.163457	8.94474	0.41432	0.346952	0.131731	0.368091	0.151427	0.346649	0.251839	6.35562	0.0233422	0.155312	0.0913556	0.41448	2.12638
12	C.	0	0.00805097	0.021131	0.161427	0.188697	0	8.87833	2.31573	0.436446	0.352592	11.4164	15.0703	4.79313	0.0889176	20.1288	0.431205	0.502415	0.16753	0.843534	0.436697	1.37714	1.61779	38.8982	0.0670107	0.245689	0.185164	1.64397	8.5512
13	C.R.	0	0.00943178	0.0106191	0.170152	0.251551	0	12.9981	1.38272	0.737456	0.660724	19.0171	10.684	4.40162	0	25.7868	0.444566	0.450815	0.129292	1.06667	0.596684	1.18223	1.09972	57.566	0.137001	0.171054	0.52275	2.05421	11.9108
14	C.R.	0.0262905	0.00933847	0.00747809	0.120926	0.16769	0.0289443	7.73204	0.833288	0.37259	0.245714	9.32355	5.02108	2.02209	0.268026	9.62607	0.271489	0.244247	0.0752109	0.35811	0.151288	0.233495	0.342979	14.5473	0	0.0920628	0.165013	0.747263	3.70232
15	C.R.	0.00734176	0.00844942	0.00905749	0.122258	0.162264	0.0339331	7.71216	1.15645	0.381608	0.461669	8.3422	9.03252	2.28143	0.198912	13.8631	0.294777	0.410826	0.103753	0.436326	0.203997	0.236523	0.360418	16.8043	0	0.127838	0.229206	0.383866	3.89671
16	C.R.	0.0109779	0.00983241	0.00818603	0.143146	0.177055	0.0627329	8.58948	1.03197	0.467881	0.329996	11.4356	8.29812	2.01938	0.113835	8.30418	0.179263	0.23088	0.0925081	0.650653	0.105024	0.0992637	0.184767	5.4182	0	0.0945175	0.139197	0.343322	1.73531
17	C.R.	0	0.00966425	0.00620284	0.154363	0.241642	0.0352817	11.7134	1.56109	0.669256	0.459806	15.7237	15.7813	2.94113	0.0625293	30.1684	0.599523	0.899098	0.0794145	0.774625	0.330772	0.617375	1.03614	43.8471	0.0872115	0.290789	0.607789	1.60226	10.7938
18	C.R.	0	0.0124237	0.0109272	0.20925	0.244881	0.0731163	10.8566	2.38718	0.494952	0.224929	10.5667	16.7435	2.81923	0.0932499	16.378	0.297085	0.653752	0.12736	0.422916	0.191797	0.222235	0.279716	11.175	0.0226002	0.149258	0.244673	0.853967	3.57655
19	Low	0.0111163	0.00903715	0.00920565	0.108234	0.117928	0	8.08279	0.93179	0.386986	0.176431	14.0488	7.21707	1.50999	0.0706204	8.61812	0.267305	0.118885	0.0801366	0.314907	0.239266	0.728913	0.949418	22.8041	0.0435321	0.119161	0.193246	0.923665	4.93129
20	Low	0	0.0159266	0.0393445	0.187497	0.232355	0	22.4258	3.05369	0.866392	0.567505	43.7027	39.6961	5.80945	0.531293	23.708	1.10295	0.251028	0.163746	1.91625	2.9301	2.64972	2.38769	98.7335	0.562007	0.307979	1.69752	1.58432	17.8278
21	Low	0	0.00706693	0.0192972	0.101883	0.126157	0	11.9307	1.44069	0.387919	0.318737	18.1401	18.2322	2.99934	0.153452	22.7914	0.547517	0.216612	0.102006	1.08618	0.814424	2.44066	0.840809	48.1406	0	0.114358	0.472444	0.900509	9.51998
22	Low	0	0.0056343	0.0109937	0.098279	0.124483	0	13.0436	1.38687	0.345882	0.18842	17.1122	17.3935	2.52126	0.125282	17.8605	0.549057	0.241672	0.104961	0.923575	0.95297	2.56296	1.49062	50.3454	0.0807334	0.157264	0.405639	1.08738	7.96476
23	Low	0	0.00881629	0.00674203	0.0782449	0.103374	0	7.86844	0.822678	0.246441	0.229911	9.44288	5.5553	1.81569	0.0602025	4.66547	0.135441	0.0537148	0.057371	0.298398	0.205678	0.348813	0.539139	15.2845	0.0197356	0.0423587	0.0761295	0.341865	2.0095
24	Low	0.0114582	0.0109597	0.00670238	0.101972	0.130803	0.0306611	9.63009	1.35262	0.36586	0.154252	13.9705	13.7646	1.78055	0.0543926	14.7656	0.230361	0.189365	0.0658581	0.383143	0.562591	1.65092	1.14721	35.7274	0.0849632	0.0916185	0.398363	0.787289	7.87893
25	Low	0	0.0147762	0.0103525	0.112887	0.16644	0	10.8222	0.837453	0.522093	0.412221	16.0523	7.724	2.37417	0.260125	6.54463	0.550862	0.0868922	0.113932	0.671364	0.187246	0.377302	0.146731	11.0897	0	0.0736665	0.146298	0.608097	2.55553
27	Low	0	0.0101274	0.00828907	0.0986625	0.113104	0.112288	9.82436	1.13947	0.274949	0.175528	13.8072	10.9122	1.50826	0.158779	7.40322	0.285175	0.159058	0.0450876	0.327078	0.181737	0.397082	0.198336	9.0987	0.0144108	0.0816431	0.130187	0.260218	1.61959
28	Low	0.00873512	0.00959319	0.00326196	0.09678	0.0944666	0.102211	8.03834	1.01524	0.277522	0.146106	11.7114	11.0446	1.70775	0.102115	7.28457	0.175385	0.156724	0.0858806	0.302539	0.150093	0.352246	0.285353	8.35486	0.0182405	0.0685322	0.0849093	0.158857	1.64154
29	Low	0.0116705	0.0116236	0.00739684	0.165284	0.289736	0.139443	12.4446	1.97774	0.601862	0.218648	12.6167	18.1262	2.56111	0.14526	15.0635	0.434294	0.368254	0.0977124	0.395244	0.316289	0.905905	0.851616	15.2946	0.0543238	0.0970485	0.221159	0.623675	3.61867
30	Low	0	0.00702797	0.0204119	0.0849949	0.108487	0.0631838	9.052	0.80978	0.314063	0.150312	11.7858	13.0781	1.85111	0.133951	9.42421	0.340562	0.125662	0.077905	0.383956	0.28014	0.860551	0.350653	15.035	0	0.0450443	0.119519	0.292845	2.28344
31	Int. I.	0	0.0102699	0.00718124	0.0791932	0.0750049	0	7.87993	1.14648	0.197107	0.0864015	10.5056	10.3227	1.5375	0.0548098	8.60547	0.234955	0.0946175	0.0555529	0.409335	1.31147	1.54684	0.863158	29.2667	0.0558664	0.0749241	0.412358	0.546201	5.45853
32	Int. I.	0	0.00883799	0	0.0850371	0.0949462	0.0285457	8.07428	0.981082	0.274449	0.126897	10.5369	16.2786	1.51458	0.0787764	9.24176	0.295583	0.110409	0.0634579	0.378462	0.414654	1.02582	0.433269	19.0974	0.0388137	0.0735812	0.226672	0.316244	2.59556
33	Int. I.	0	0.0209979	0.045247	0.0968575	0.17063	0	15.9662	1.30421	0.618055	0.21803	22.1101	18.5386	2.54448	0.229793	21.318	1.12201	0.218481	0.0702401	1.56065	1.0018	2.6788	1.31027	63.061	0.122981	0.172723	0.722786	1.04767	10.1974
34	Int. I.	0	0.00987243	0.00845089	0.0914878	0.093001	0	8.76479	1.0373	0.23015	0.114126	10.3855	12.3123	1.62702	0.0455089	10.9265	0.231117	0.140604	0.0511314	0.563212	0.566811	1.59461	1.42313	33.3112	0.0603665	0.0778916	0.298407	0.84117	6.30094
35	Int. I.	0	0.00885641	0.00462688	0.0750596	0.0950139	0.026831	8.75632	0.892294	0.24728	0.0849925	10.0011	10.9959	1.20267	0.0536706	7.63963	0.185058	0.080462	0.0647132	0.227186	0.748112	0.806297	0.565459	18.9318	0.0308363	0.075089	0.187092	0.293088	3.06802
36	Int. I.	0	0.00961929	0.00514745	0.0679591	0.0916399	0.0182022	8.5813	0.779808	0.217631	0.0755558	8.69728	10.2404	1.33815	0.0468517	7.74328	0.308419	0.0882914	0.0727943	0.215487	0.526828	0.814417	0.522468	19.2847	0.0256221	0.0627394	0.198258	0.458902	2.77155
37	Int. I.	0	0.0099244	0.0113126	0.0917941	0.0946597	0	10.1435	0.814077	0.277309	0.0816886	12.5251	8.92484	1.02543	0.0698174	6.39592	0.384287	0.0743614	0.0859376	0.149686	0.607451	0.65539	0.515334	21.3308	0.0303225	0.0566668	0.210926	0.476769	3.5031
38	Int. I.	0	0.0128275	0.0232687	0.179201	0.156618	0	15.875	1.49764	0.48687	0.205486	20.5449	13.5622	2.43962	0.196444	17.9791	0.984989	0.221295	0.075949	1.64159	0.630148	2.09555	0.854349	61.3749	0.277903	0.220123	0.581097	1.53807	10.7415
39	Int. I.	0	0.0115919	0.010522	0.16071	0.142472	0.0434842	8.91325	1.54371	0.283529	0.139852	10.0859	14.6857	1.93121	0.0887588	4.96889	0.247072	0.0980258	0.0973324	0.328457	0.215872	0.338827	0.889108	10.7264	0.0159055	0.0742201	0.14594	0.444729	2.40345
40	Int. I.	0.0164077	0.00867852	0.00967883	0.106568	0.112577	0	7.50068	0.760512	0.256046	0.139941	11.8353	8.91188	1.27801	0.0990025	4.42665	0.240769	0.0481285	0.0421412	0.27079	0.364341	0.524178	0.284178	14.4931	0.0229289	0.0570954	0.140744	0.150501	2.89026
41	Int. I.	0.00825443	0.00994998	0.00521973	0.0783231	0.0799702	0	8.42501	1.04046	0.229275	0.110713	12.3085	13.4037	1.69026	0.0456095	10.859	0.286653	0.110804	0.0829043	0.746945	1.02272	2.19408	0.994131	36.7869	0.0815221	0.0986182	0.261667	0.547843	5.40494
42	Int. I.	0	0.0089157	0.0159999	0.122575	0.120383	0.0477707	8.96263	1.09147	0.261197	0.101418	9.22157	14.4452	1.42087	0.0390326	8.18976	0.209245	0.0926644	0.0747646	0.38592	0.365141	0.978918	0.808847	19.7818	0.0443993	0.0751121	0.114523	0.317892	3.60798
43	Int. II.	0	0.00971893	0.00473559	0.0711352	0.0718211	0	7.96462	0.859047	0.233268	0.0475659	10.57	12.695	1.01768	0.0261383	8.74025	0.276694	0.0910474	0.075683	0.267698	2.21066	1.05404	0.731463	24.556	0.0463794	0.0847947	0.282382	0.421882	3.48433
44	Int. II.	0.0110284	0.0117884	0.00478438	0.0671304	0.0578229	0.0656599	7.02278	0.527465	0.189156	0.0815526	10.3148	8.50027	0.873049	0.0562273	3.92068	0.177788	0.0431521	0.0630157	0.227275	0.46075	0.495177	0.335619	12.895	0.0185513	0.045925	0.151327	0.134976	2.09331
45	Int. II.	0.00867387	0.00739938	0.00228092	0.113359	0.107277	0.0820552	9.41261	0.839223	0.266703	0.0867589	10.8536	12.4398	0.958355	0.0380147	5.78767	0.198819	0.0712988	0.0630459	0.345106	0.505815	0.55184	0.57913	16.233	0.0268899	0.0579874	0.0624266	0.30941	2.2375
46	Int. II.	0	0.00882646	0.0203717	0.0986369	0.0920439	0.0287569	8.22546	0.839593	0.295436	0.0888379	11.4351	13.6835	1.78719	0.0466884	6.44463	0.183038	0.112503	0.0932964	0.348539	0.775107	0.651029	0.478506	18.1452	0.0355431	0.0846205	0.230975	0.348498	3.47685
47	Int. II.	0	0.011838	0.0153446	0.0924672	0.0760895	0	9.63765	0.727596	0.284888	0.0440836	13.9887	14.5236	1.429	0.0502528	11.8811	0.382486	0.113168	0.0813573	0.718099	1.46863	1.5835	0.907186	38.9897	0.0759395	0.100852	0.252508	0.429818	4.88488
48	Int. II.	0	0.0117297	0.00345783	0.0758236	0.0760022	0.0384986	8.00396	0.844221	0.265309	0.104315	9.86815	14.9426	1.71458	0.0369108	10.6837	0.404641	0.0987907	0.0298346	0.580574	0.732953	0.873703	0.819894	30.6863	0.0698207	0.0810037	0.251439	0.443988	3.68986
49	Int. II.	0	0.00728658	0	0.0803565	0.0678117	0	9.30558	1.07594	0.213514	0.0916695	11.3692	16.8532	1.30279	0.0660345	11.2019	0.321812	0.12223	0.0693976	0.489056	0.65965	1.3506	0.989016	31.4562	0.0556811	0.0779667	0.238929	0.522071	4.34067
50	Int. II.	0	0.00718589	0.00449948	0.082264	0.0995968	0.030951	7.34703	0.919092	0.399998	0.0728369	11.5976	12.1397	1.36744	0.0405461	7.52039	0.148624	0.0875628	0.0606225	0.37682	0.846732	0.598502	0.411433	12.33	0.0212272	0.0553057	0.124933	0.178573	1.53413
51	Int. II.	0.00784685	0.00771531	0.00746517	0.144683	0.125611	0	10.3346	1.24953	0.303067	0.112087	12.1914	17.5718	2.00182	0.0847321	9.14511	0.337228	0.147543	0.103811	0.389019	0.692468	0.961238	0.545325	18.4825	0.0311402	0.0905618	0.140798	0.333744	2.90656
53	Int. II.	0	0.0102381	0.00664582	0.147301	0.15398	0	14.963	1.97181	0.486879	0.0964637	19.5355	28.6126	2.78032	0.0799813	18.9227	0.399518	0.292382	0.102532	0.567221	1.49937	2.66871	1.23185	46.6018	0.0900206	0.15739	0.458876	0.965538	7.99681
54	Int. II.	0	0.0098532	0.00348892	0.126107	0.0634988	0	11.5214	1.49205	0.263013	0.0893042	13.4538	25.0335	3.46291	0.124565	10.5939	0.705802	0.163586	0.0656248	0.824198	2.26152	1.58758	1.88179	37.7826	0.0638743	0.214091	0.427024	0.596124	5.64672
55	Int. II. R.	0.0168936	0.00681877	0.00807162	0.122689	0.182653	0.108355	9.06399	1.09192	0.457463	0.595644	10.7271	9.27679	2.3414	0.216798	7.83685	0.171486	0.194312	0.123608	0.353486	0.16391	0.171528	0.294294	10.727	0.0333462	0.0901107	0.220786	0.405244	2.66997
56	Int. II. R.	0	0.00816107	0.00567582	0.125876	0.176694	0.0359388	8.76804	1.34604	0.488619	0.499977	11.2705	10.5716	2.98818	0.281104	9.42221	0.343033	0.160078	0.114469	0.541809	0.176353	0.353341	0.478483	20.6539	0.0268091	0.0745863	0.226569	0.529752	3.64881
57	Int. II. R.	0	0.00809167	0.0159532	0.0807851	0.103655	0	5.32325	0.764182	0.255086	0.2962	6.31778	6.16716	1.90265	0.108679	9.3877	0.308865	0.184385	0.0425172	0.669866	0.169674	0.350727	0.777424	19.6105	0.0284121	0.0890317	0.326025	0.667269	4.38577
58	Int. II. R.	0.0121612	0.0059571	0.00508972	0.0917776	0.139886	0	7.44344	0.723357	0.34529	0.174406	10.4715	5.97883	1.74093	0.0956599	7.01349	0.155797	0.088671	0.0881342	0.541814	0.137956	0.229532	0.519084	15.1451	0.0259856	0.070045	0.179242	0.416212	4.38434
59	Int. II. R.	0.0124841	0.00587215	0.00767186	0.14634	0.181824	0	9.35108	1.23467	0.413168	0.483702	11.9682	15.0799	2.54027	0.187249	10.4135	0.224063	0.26818	0.207365	0.598466	0.179453	0.215221	0.268524	9.55172	0.0451583	0.0932721	0.154476	0.298544	2.67356
60	Int. II. R.	0	0.0111739	0.00493979	0.170111	0.147429	0	8.91158	1.83432	0.355303	0.262673	11.4307	13.4155	3.33521	0.0915629	15.3753	0.433974	0.377735	0.118597	0.573608	0.33624	0.91484	1.28226	31.9635	0.066905	0.143011	0.299276	0.903595	7.0284
61	High	0	0.00902438	0.00417412	0.158948	0.0971485	0	15.5786	1.97077	0.347395	0.0699551	16.8322	38.1855	2.68073	0.0396353	18.2338	0.587851	0.24459	0.0972502	0.572257	2.24767	2.1683	1.2632	44.3734	0.0936538	0.215545	0.349672	0.760116	7.15476
62	High	0	0.0108013	0.00514171	0.0810251	0.0471158	0	8.00359	0.90453	0.139662	0.0485819	9.73752	16.2584	1.89363	0.0495936	10.1796	0.509021	0.0630271	0.0964433	0.555127	1.5732	1.74805	0.542913	21.0304	0.0465297	0.125568	0.20428	0.189664	1.82569
63	High	0	0.00599718	0.0109795	0.0796962	0.0546234	0.0455342	7.77335	0.884072	0.137988	0.0543138	9.8646	15.0293	1.47457	0.0472871	6.78447	0.335288	0.0598341	0.166835	0.310033	0.861603	0.811802	0.289929	9.40077	0	0.0646297	0.0819631	0.228166	0.933317
65	High	0	0.00740083	0.00522133	0.0900028	0.0515659	0	9.1334	1.5348	0.170106	0.0461804	12.3256	26.747	1.80516	0.107981	12.5448	0.946003	0.0846194	0.0790538	0.961239	3.97776	2.64883	0.666498	29.4393	0.0383597	0.21209	0.21296	0.268465	2.23579
66	High	0.00796923	0.00697969	0.00861186	0.0819669	0.04714	0.0528925	7.69883	0.641308	0.137398	0.0532103	9.16016	14.3331	1.41295	0.037056	5.32733	0.21665	0.0319946	0.200993	0.299852	0.71518	0.895904	0.277682	8.87995	0.0268728	0.0692013	0.125403	0.464888	1.1543
67	High	0.0129206	0.00951665	0.0191386	0.148451	0.0798249	0.0633854	11.7618	1.58104	0.220798	0.0526788	12.6739	29.4827	2.60863	0.0439412	13.6728	0.441795	0.150574	0.0869372	0.306067	1.2008	1.47546	0.458124	21.4773	0.0427231	0.120774	0.193686	0.304163	2.51819
70	High	0.0161148	0.00644732	0.0259784	0.108095	0.077881	0	12.3197	1.93911	0.253824	0.0736026	16.3846	39.555	2.85855	0.101459	17.6758	0.701305	0.127456	0.102819	1.19394	4.54084	4.05796	0.99542	34.3942	0.0553771	0.19708	0.410846	0.496897	3.10857
71	High	0	0.0131624	0.00408627	0.193447	0.0638585	0.0181914	11.5674	2.77544	0.136071	0.0300976	11.1125	36.5437	2.43634	0.0430697	13.0054	0.673072	0.225925	0.0673614	0.386117	2.47627	2.24341	0.458265	21.6492	0.0391912	0.230683	0.181069	0.442795	2.57714
72	High	0	0.0112664	0.00441358	0.138862	0.0813685	0	11.1179	1.67927	0.208092	0.0683016	13.3662	27.1766	2.47942	0.100662	14.3547	0.746336	0.15098	0.0303115	0.676497	2.42523	2.72059	0.594724	33.3467	0.0596471	0.196836	0.392099	0.463577	3.80892
73	High R.	0.00730446	0.00935438	0.00700381	0.162665	0.136717	0	8.5633	1.76494	0.346697	0.268815	11.2935	14.6188	2.75744	0.0658107	16.0398	0.37052	0.417307	0.0550989	0.62316	0.407661	0.616339	0.669116	33.1122	0.0606971	0.172718	0.539221	0.788489	7.20875
74	High R.	0	0.00574411	0.0100082	0.145267	0.150709	0	9.34264	1.82238	0.315367	0.420195	11.2582	14.6622	2.68874	0.112901	11.0876	0.344983	0.207519	0.185743	0.566383	0.25361	0.444022	0.566197	16.3256	0.0223455	0.0895591	0.268803	0.453039	3.75608
75	High R.	0.0108463	0.0113237	0.00811573	0.181615	0.152457	0.0210081	9.98107	1.62829	0.317446	0.23228	11.3722	16.8263	2.52497	0.0870235	9.38711	0.223631	0.271258	0.0817534	0.566443	0.267679	0.279669	0.425545	12.2448	0.0300029	0.0857962	0.251575	0.656788	3.76438
76	High R.	0	0.00963503	0.00588392	0.136701	0.130721	0.0198706	9.24525	0.993716	0.339483	0.179622	12.4546	10.787	1.59957	0.0902296	9.67942	0.311263	0.215579	0.0633979	0.438042	0.21304	0.282746	0.408045	16.5607	0.0169594	0.0931395	0.307067	0.501024	4.91671
77	High R.	0	0.00644584	0.0123705	0.120446	0.139099	0.0417195	8.7744	1.01276	0.32732	0.259542	11.006	9.76747	1.68367	0.116788	4.25312	0.242061	0.093364	0.160081	0.430518	0.078559	0.156468	0.293401	4.51667	0.0507359	0.0588475	0.0759307	0.231544	1.62857
