# Supplementary material for: Metabolomics dataset of PPAR-pan treated rat liver
Source: Data Brief. 2016 May 10;8:196–202. doi: 10.1016/j.dib.2016.05.002 (PMC4898904; doi:10.1016/j.dib.2016.05.002)
Supplement: Supplementary file 3 — Supplementary material:Supplementary Data 2: LC–MS dataset of intact lipids as measured on a Waters Xevo G2 (Q-ToF) mass spectrometer coupled to an Acquity UPLC system. Lipid were measured from the extracts of liver tissue samples treated with PPAR-pan agonist GW625019. Area ratio values are listed, for each mass to charge and retention time pairs where the intensity of the selected features are normalised to the intensity of the internal standard used. [file mmc3.xlsx]

## Sheet: LC-MS pos
	RT	0.9708	0.6408	14.2662	0.6297	0.5475	0.566	0.7225	0.7697	0.6408	0.5827	0.7686	0.7225	0.5501	1.2732	0.7687	9.3889	8.397	1.0687	10.0739	10.8387	16.8596	13.3533	1.2576	15.6878	0.5942	2.5773	0.8598	15.4775	3.1716	12.8296	13.0465	1.6449	0.7241	16.8568	15.5432	15.3612	16.5065	14.1257	10.0937	1.0543	0.621	0.7026	12.8635	0.6399	0.6344	5.0375	5.9306	13.1057
	m/z	149.021	145.016	141.001	140.999	140.065	137.044	135.079	134.116	125.985	123.054	120.101	119.084	118.085	104.107	104.106	158.027	158.027	158.027	158.026	158.026	158.026	158.026	158.025	158.025	158.025	158.025	158.025	158.024	158.024	149.023	149.023	196.167	192.156	186.059	186.058	186.058	186.058	186.057	186.057	186.055	186.049	181.12	172.115	167.011	162.111	158.027	158.027	196.17
1	C.	0	2623.59	0	3061.77	2479.4	1108.93	2968.74	3253.47	9725.94	4096.3	2669.92	7250.26	11117.9	0	4715.79	0	3518.73	0	0	0	0	0	0	0	0	0	0	0	0	0	0	0	4411.29	0	0	0	0	0	0	0	6779.2	561.787	0	10563.9	7568.12	0	0	0
2	C.	0	3042.11	0	0	1704.91	831.563	860.697	4749.69	11364.7	3728.31	3707.29	3018	8901.67	2789.71	3827.35	0	0	0	0	0	0	0	0	0	0	0	0	0	0	0	0	0	3300.19	0	0	0	0	0	0	0	0	0	0	7995.66	4425.82	0	0	0
3	C.	0	2992.74	0	0	3093.9	2473.17	1942.46	5036.55	12277.8	5676.01	3370.38	7018.5	16850.1	0	4268.5	4648.8	0	0	0	0	0	4315.28	0	0	6700.26	0	0	6277.92	0	0	0	0	2330.72	0	0	0	0	0	0	0	15773.1	2784.42	6905.86	10290.4	9050.79	0	0	5835.21
4	C.	0	3244.31	0	0	2977.87	3060.64	3059.82	3559.31	12700.8	6309.36	3001.48	9394.07	12170.4	2217.73	5624.23	0	0	0	0	0	0	0	4643.18	0	3808	0	0	0	0	0	0	0	2790.87	0	0	0	0	0	0	0	14039.2	0	0	10164.6	13647.4	0	0	0
5	C.	0	2538.72	0	0	2354.03	2182.79	3222.19	2101.72	11102.7	3260.08	1839.36	8391.25	10713.6	0	0	0	0	0	0	0	0	0	0	0	0	0	0	0	0	0	0	0	1997.19	0	0	0	0	0	0	0	12220.4	1531.89	0	10433	12577.6	0	0	0
6	C.	0	3771.13	0	0	1798.55	1913.62	2277.05	384.075	10518.7	5452.34	0	7265.22	9231.22	1719.51	1103.66	0	0	0	0	0	0	0	0	0	0	0	0	0	0	0	0	0	2282.97	0	0	0	0	0	0	0	13669.5	801.447	0	7829.32	6670.93	0	0	11127.2
7	C.	0	3596.62	0	0	3744.58	2160.54	3667.05	5247.19	10413.5	4378.54	3552.2	10133	11628.9	3562.96	3144.61	0	0	0	0	0	0	0	0	0	0	0	6226.92	0	0	0	0	0	1902.74	0	0	0	0	0	0	0	3267.38	3155.57	0	0	9097.34	0	0	3756.5
8	C.	0	3570.73	0	0	5462.37	1894.25	5723.36	10755.7	12467.4	3729.08	7372.16	14786.5	21718.5	3105.53	8188.59	0	0	0	0	0	0	0	0	0	0	0	0	0	0	3980.49	3770.96	0	2286.78	0	0	0	0	0	0	0	15290.5	4364.79	0	10976	11885.7	0	0	0
9	C.	0	2596.49	0	3183.77	4111.88	2453.11	2300.37	2624.8	10121.1	4067.5	2067.83	8101.07	13232.5	0	3800.07	0	0	0	8832.09	0	0	0	0	0	0	0	0	0	0	0	3186.46	0	2837.86	0	0	0	0	0	0	0	14491.2	1466.63	0	10981.5	14795.2	0	0	0
10	C.	0	3555.12	3603.5	0	4867.61	2279.65	4315.35	9223.65	13020.4	5297.26	6976.06	10877	19791.8	3237.37	12294.2	0	0	0	0	0	0	0	0	0	4055.46	0	0	0	0	0	0	0	3450.78	0	0	0	0	0	0	0	10499.2	2533.97	0	12424.6	15202.7	0	0	0
11	C.	0	3008.02	0	0	3722.54	224.65	1593.03	6058.29	10004.5	1589.25	3932.42	4382.28	12760.1	0	3776.83	0	0	0	0	0	0	0	0	0	0	0	0	0	0	0	0	0	4105.16	0	0	0	0	0	0	0	12509.3	2278.29	0	8870.65	8081.55	0	0	0
12	C.	0	0	0	0	4624.23	2032.9	2381.5	376	11983.6	4643.01	271.92	7110.48	18378.8	1393.12	1665.19	0	0	0	0	0	0	0	0	0	0	0	0	0	0	0	3239.61	0	4473.93	0	0	0	0	0	0	0	21236	498.699	0	12393.7	17383.5	0	0	0
13	C.R.	0	3333.3	0	0	5425.69	1107.59	6195.38	326	11209.4	3603.73	304.53	16314.7	17458.3	1563.08	1344.17	0	0	0	0	0	0	0	0	0	0	0	0	0	0	0	0	0	3909.24	0	0	0	0	0	0	0	8829.4	1034.06	0	10296.2	10513	0	0	0
14	C.R.	0	3222.38	0	3652.45	8722.24	405.451	4892.61	2797.69	11618.7	1125.66	2511.07	13152.4	29132.9	0	2933.78	0	0	0	0	0	0	0	0	0	0	0	0	4723.64	0	0	0	0	4281.23	0	0	0	0	0	0	0	12391.9	1876.55	0	11827.4	15729	0	6649.75	0
15	C.R.	0	3143.64	0	0	3596.31	304.825	1831.51	2350.6	10672.7	1913.55	1453.17	6052.45	10806.8	1991	1548.33	0	0	0	6922.95	0	0	0	0	0	0	0	0	0	0	0	0	0	1934.53	0	0	0	0	5229.33	0	0	5416.2	1103.36	0	8631.17	8469.96	0	0	0
16	C.R.	0	3839	0	0	4485.23	1402.46	2621.6	6107.41	11854.5	6398.83	4007.3	6087.61	17979.6	3790.02	3038.98	0	0	0	0	0	0	0	4588.21	0	0	0	0	6483.56	0	3696.71	0	0	4138.21	0	0	0	0	0	0	0	14124.8	3412.94	0	11945.6	10548.7	0	0	0
17	C.R.	3708.12	2965.54	0	0	2284.75	3002.86	2301.49	193.404	10692.7	5585.67	166	5610.96	20191.3	0	1465.95	0	0	0	0	0	0	0	0	0	5206.97	0	0	0	0	0	0	0	2026.78	0	0	0	0	0	0	6793.21	3348.34	1053.89	0	8275.53	14170.5	0	0	5384.43
18	C.R.	0	3001.74	0	0	4048.04	949.951	2196.66	4813.16	9657.09	2980.01	3606.24	5706.77	14692.3	0	4200.92	0	0	0	0	0	0	0	0	0	0	0	0	0	0	0	0	0	3610.43	0	0	0	0	0	0	0	6454.95	1721.36	0	9671.54	12749.3	0	0	0
19	Low	5213.05	2898.53	3035.89	0	4026.21	787.651	4734.75	2666.38	10362	3011.36	1815.38	11408.7	16717.4	2620.65	4558.89	0	0	0	0	0	0	0	0	0	0	0	0	0	0	0	0	0	4693.34	0	0	0	0	0	0	0	7203.29	0	5301.84	0	16562.6	0	0	0
20	Low	0	3821.82	0	0	6031.92	1384.53	2658.7	741.788	11433.3	2610.22	264.717	7485.7	23472.3	0	0	0	0	0	0	0	0	0	0	0	0	0	0	0	0	0	0	0	3281.73	0	0	0	0	0	0	0	7269.98	344.489	0	8090.1	32936.6	0	0	0
21	Low	0	3554.68	0	0	5644.13	955.508	6020.25	131	13700	2080.44	220.266	18538.7	19866.5	1820.72	1355.1	7124.88	0	0	0	0	0	0	0	0	0	0	0	0	0	4171.67	0	0	5092.71	0	0	0	0	0	0	0	17637.9	0	0	12474.4	33496.1	0	0	0
22	Low	0	3758.07	0	3173.6	1647.33	2637.82	5535.11	192.993	14329	6424.48	321.369	13686.5	12053.5	1912.34	0	0	0	0	0	0	0	0	0	0	0	0	0	0	0	0	3302.3	0	2044.87	0	0	0	0	0	0	0	8989.17	0	0	13798.1	25534.7	0	0	8251.7
23	Low	0	2451.64	0	0	3890.83	412	1884.04	3218.15	11143.6	1259.11	2237.01	5404.95	22796.3	3057.94	0	0	0	0	0	0	0	0	0	0	0	0	0	0	4276.28	0	0	0	3317.67	0	0	0	0	0	0	0	7387.52	1189.04	0	9904.27	11005.4	0	0	0
24	Low	4941.31	3000.85	0	0	4841.41	567	0	1111.33	10325.1	1515.6	398.065	6957.8	10492.2	2261.5	3105.86	0	0	0	0	0	6308.54	0	0	0	0	0	0	0	0	0	0	0	4798.61	0	0	0	0	0	0	0	5627.73	579.003	0	10816	20636.1	0	0	0
25	Low	0	2786.5	0	0	4064.24	535.283	1732.72	0	11447.9	2328.22	2893.18	6848.63	16726.7	0	2918.97	0	0	0	0	0	0	0	0	0	8481.57	0	0	0	0	0	0	0	1414.96	0	0	0	0	0	0	0	7546.57	1287.08	0	10292	9742.84	0	0	0
26	Low	0	3393.82	0	0	3683.2	451.043	2295.29	0	12255.2	1612.8	1755.22	5984.67	10847.5	2782.45	0	0	0	0	0	0	0	0	0	0	0	0	0	0	0	0	0	0	2653.65	0	0	0	0	0	0	0	15479	935.104	0	10631.7	12228.4	0	0	0
27	Low	0	3685.73	0	0	4709.7	2028.66	1277.26	7025.77	11737.4	6166.39	6019.83	6373.88	19251.6	0	5478.12	0	0	0	0	0	0	0	0	0	0	0	0	0	0	0	0	0	4418.52	0	0	0	0	3786.05	0	0	3380.83	1836.23	5299.44	11858.6	20603.8	0	0	0
28	Low	0	0	0	0	5208.64	1414.5	2293.87	6889.35	11077.5	4166.8	4101.21	6548.52	17310.8	0	5054.27	0	0	0	0	0	0	0	0	0	3954.97	0	0	0	0	0	0	0	4256.7	0	0	0	0	0	0	0	12402.7	2188.83	0	12108.4	19447.3	0	0	5945.11
29	Low	0	2515.24	0	0	4461.01	398.056	4191.87	4522.9	9125.38	0	4457.53	12414.7	10584.8	0	3191.2	0	0	0	0	0	0	0	0	0	0	0	0	0	0	0	0	0	2939.87	0	0	4682.34	0	0	0	0	10776	1479.46	0	7220.14	13896.4	0	0	4149.8
30	Low	0	3672.53	0	0	5696.69	934.873	1507.42	5467.88	13688.9	2895.54	3410.84	5377.14	28284	3757.36	3793.04	0	0	0	0	0	0	0	0	0	0	0	0	0	0	0	0	0	6480.71	0	0	0	0	0	0	0	9454.36	1236.98	5651.9	14396.3	33639.8	0	0	0
31	Int. I.	4738.5	3551.27	0	0	4700.69	3828.77	4330.3	418.149	13576.1	6411.77	300.182	11884.3	18971.4	0	2819.5	0	0	0	0	0	0	0	0	0	0	0	0	0	0	0	0	0	4871.13	0	0	0	0	0	0	0	11102.8	738.437	0	10988.7	37802.4	0	0	0
32	Int. I.	0	3075.58	0	0	3797.9	435.484	0	2341.62	11144.3	1145.86	1427.72	8517.62	17052.3	0	2340.45	0	0	0	0	0	0	0	0	0	0	0	0	0	0	0	0	4152.96	4076.56	0	0	0	0	0	0	0	7633.01	926.503	0	11528.3	42499.7	0	0	0
33	Int. I.	0	3355.53	0	0	3131.79	272.008	5864.98	433.028	14562.1	1261.55	0	13949.1	20413.5	0	2894	0	0	0	0	0	0	0	0	0	0	0	0	0	0	0	0	0	3594.86	0	0	0	0	0	0	0	18141.3	0	0	13718	24392.2	0	0	13597.3
34	Int. I.	0	3377.68	0	0	4559.38	2150.58	3146.07	332.698	11031.2	4328.13	159.793	7723.24	19690.9	0	0	0	0	0	0	0	0	0	0	0	0	0	0	0	0	0	0	0	2872.42	0	0	0	0	0	0	0	14921.6	0	0	10342	18750	5498.86	0	0
35	Int. I.	0	3385.74	0	3004.86	4639.26	216.804	1159.73	1535.35	10640.8	1449.68	1155.67	3112.46	22349.4	2179.97	1895.67	0	0	0	0	0	0	0	0	0	0	0	0	0	0	0	1356.44	0	3591.65	0	0	0	0	0	0	0	3374.95	532.048	0	10298.1	37199.5	0	0	0
36	Int. I.	0	3702.03	0	0	5137.06	3153.92	1678.75	1356.35	11482.6	8487.63	1359.2	4764.09	16932.9	2813.82	2024.32	0	0	0	0	0	0	0	0	0	4659.75	0	0	0	0	0	0	0	5414.66	0	0	0	0	0	0	0	8373.58	0	0	11306.5	32161.8	0	0	0
37	Int. I.	0	4445.34	0	3106.71	7291.06	417.726	7341.94	2987.72	13176.1	1398.4	3078.52	19525.3	24927.4	2590.63	7395	0	0	0	0	0	0	0	6415.97	7022.88	0	0	0	0	0	0	0	0	4594.25	0	0	0	0	0	4047.24	0	15913.2	848.981	0	10225.7	32078.8	0	0	0
38	Int. I.	0	3387.13	0	0	4913.2	1046.85	8003.47	0	10125.2	2649.79	524.954	21326.7	20868.5	0	5477.96	7348.19	0	0	0	0	0	0	0	0	0	0	0	0	0	0	0	0	3040.19	0	0	0	0	0	0	0	16345.7	0	0	10055.6	33254.7	0	0	0
39	Int. I.	0	3878.41	0	0	5852.13	0	4268.54	5291.31	11259.1	3025.57	4176.3	11531.7	21120.4	0	2174.74	0	0	0	0	0	0	0	0	0	3501.19	0	0	0	0	0	0	0	2786.78	0	4185.33	0	0	0	0	0	10856.9	911.342	0	9816.29	38552.3	0	0	0
40	Int. I.	0	3029.13	0	0	9119.58	699.743	2760.08	3324.74	11157.8	2340.9	2573.04	7195.48	29803.7	3684.33	2425.09	0	0	0	0	0	0	0	0	0	0	0	0	0	0	0	0	0	4015.07	0	0	0	0	0	0	0	12470.8	0	0	10190.5	54983.9	0	0	12906
41	Int. I.	0	3102.92	0	0	3825.62	512.215	4491.34	203.072	12761	1785.93	0	14000	24769.4	2211.06	1689.76	0	0	0	0	0	0	0	0	0	0	0	0	0	0	0	0	0	5450.75	0	0	0	0	0	0	0	18266.9	288.723	0	12743.6	32529.6	0	0	0
42	Int. I.	0	3342.64	0	0	4213.52	427.605	1681	1043.33	11852.5	2684.88	0	4556.69	15239.4	3083.7	2592.18	0	0	0	0	0	0	0	0	0	0	0	0	0	0	0	0	0	3338.69	0	0	0	0	0	0	0	8927.45	432.951	0	9179.58	37353.7	0	0	0
43	Int. II.	0	3367.15	0	0	4244.57	191.51	3031.04	249.321	12040.9	1015.13	414.099	8903.59	13295.4	2045.57	1834.48	0	0	0	0	0	0	0	0	0	0	0	0	0	0	0	0	0	3798.43	0	0	0	0	0	0	0	9667.57	284.47	0	8632.82	41829.7	0	3627.48	0
44	Int. II.	0	2936.73	0	0	8940.36	618.427	2725.88	4846.02	10338	2078.26	2920.81	7320.35	32620.7	3458.8	5881.52	0	0	0	0	0	0	0	0	0	0	0	0	5865.8	0	0	0	0	4062.94	0	0	0	0	0	0	0	15874	701	0	11227.9	49658.5	0	0	9265.19
45	Int. II.	0	2577.7	0	0	6489.78	1678.84	3532.57	2669.57	10164.1	2389.38	2276.2	10783.4	26147.5	2996.09	2433.09	0	4380.25	0	0	0	0	0	0	0	4827.21	0	0	0	0	0	0	0	2497.63	0	0	0	0	3432.83	0	0	10644.9	748.629	0	8840.03	40344.5	0	0	0
46	Int. II.	0	2507.88	0	0	3277.76	249.947	1618.4	2212.32	11146.3	1438.56	1542	4697.85	10024.4	3204.58	0	0	0	0	0	0	0	0	0	0	7768.05	0	0	0	0	2337.93	0	0	3289.57	0	0	0	0	0	0	0	10114	312.336	0	9641.75	27147.8	0	0	0
47	Int. II.	0	3721.35	0	0	4449.57	3891.67	3836.43	206.31	11298.2	7188.66	315.759	11801.8	17752	1404.41	1812.98	0	0	0	0	0	0	0	0	0	3147.03	0	0	0	0	0	0	0	2218.58	0	0	0	0	0	0	9629.07	3691.6	0	0	13181.8	50841.5	0	0	0
48	Int. II.	0	3091.62	0	0	6822.54	259.081	1798.87	163	10973.4	1294.75	219.742	6116.48	39997.8	1905.15	0	0	0	0	0	0	2995.75	0	0	0	0	0	0	0	0	1701.97	0	0	2067.97	0	0	0	0	0	0	0	14654.4	0	0	10413.5	59772.4	0	0	0
49	Int. II.	0	3152.9	0	0	8634.75	2975.93	3224.07	482.067	12562	4670.15	650.209	8327.99	36736.3	2307.36	2112.05	0	0	0	0	0	0	0	0	0	0	0	0	0	0	0	0	0	6112.59	0	0	0	0	0	0	0	11250.4	503.805	0	10495.2	45174.7	0	0	0
50	Int. II.	0	2973.56	0	0	1321.86	1649.95	535.64	0	10488.5	2674.09	1525.98	1985.38	5490.24	0	1373.98	0	0	0	0	0	5593.81	0	0	0	0	0	0	0	0	0	0	0	3399.47	2785.88	0	0	0	0	0	0	14825.6	629.777	0	8639.67	10715.7	0	0	0
51	Int. II.	0	3211.19	0	0	1987.66	196	5414.54	2895.92	9777.35	1049.08	3132.51	16504.1	6228.15	3776.37	0	0	0	0	0	0	0	0	0	0	7469.13	0	0	0	0	0	0	0	2661.41	0	0	0	0	0	0	0	8596.66	1060.35	6560.26	8607.64	11425.7	0	0	3778.57
52	Int. II.	0	1613.87	0	0	3576.5	365.767	4366.89	0	6255.62	2260.4	1062.95	14169.5	17778.5	3493.91	0	0	0	0	0	0	0	0	0	0	0	0	0	0	0	0	0	0	3169.27	0	0	0	8346.56	0	0	0	3651.08	349.794	0	7200.97	31002.9	0	0	0
53	Int. II.	0	3370.43	0	0	1780.9	593.79	1243.85	1036.94	10665.2	2877.3	625.966	4276.12	6532.97	0	0	0	0	0	5313.59	0	0	0	0	0	0	0	0	0	0	0	0	0	4714.75	0	0	0	0	0	0	0	13581.6	0	0	10085.3	29245.1	0	0	8075.21
54	Int. II.	0	2909.9	0	0	1688.96	707.227	5569.88	269	11639.3	3460.75	0	15824.1	14249.5	2226.01	0	0	0	0	0	0	0	0	0	0	0	0	0	0	0	0	0	0	3268.48	0	0	0	0	0	0	0	7688.8	0	0	10723.1	38121.9	0	0	0
55	Int. II. R.	0	3162.35	0	0	2802.52	1925.09	1912	3490.31	10482.2	2615.5	2467.81	5155.33	11376.5	0	5117.79	0	0	0	0	0	0	0	0	0	0	0	0	0	0	0	0	0	0	0	0	0	0	0	0	0	12395.9	682.441	0	10065.3	8911.94	0	0	0
56	Int. II. R.	0	3463.67	0	0	5994.04	440.431	1679.87	0	13734.7	1829.41	2384.23	4858.05	23009.1	0	5191.64	0	0	0	0	0	0	0	0	0	0	0	0	0	0	0	0	0	3116.94	0	0	0	0	0	0	0	18588.3	1469.92	0	13809.5	21143.2	0	0	13709.1
57	Int. II. R.	0	3524.22	0	0	29764.6	6914.58	2248.57	1490.95	10157.1	4713.13	907.06	7380.47	115881	0	33290.1	0	0	0	0	0	0	4557.53	0	0	4110.09	0	0	0	0	0	0	0	5279.96	0	0	0	0	0	0	0	8141.89	153.144	0	10560.8	193920	0	0	0
58	Int. II. R.	0	3500.58	0	0	2308	748.748	3516.54	3259.06	10684.7	1686.37	2462.77	9223.98	10896.7	0	2801.12	0	0	0	0	0	0	0	0	0	0	0	0	0	0	0	0	3044.31	4283.81	0	0	0	0	0	0	0	13389.5	2125.71	0	11346.1	3785.37	0	0	0
59	Int. II. R.	0	0	0	0	5307.41	920.092	3419.88	7568	12423.4	3042.87	5492.67	7591.69	17337.1	3127.81	3981.15	0	0	0	7946.57	0	0	0	0	0	0	0	0	0	0	0	0	0	5314.93	0	0	0	0	0	0	0	9593.64	2202.1	7173.65	11957.8	10562.9	0	0	0
60	Int. II. R.	0	2526.87	0	3135.03	793.913	1277.62	8012.7	498	10299.7	3744.19	431.919	23513	5050.52	0	0	0	0	0	0	0	0	0	0	0	0	0	0	0	0	0	0	0	3414.72	0	0	0	0	0	0	0	13296.1	570.316	0	9914.73	4190.8	0	0	0
61	High	0	4189.95	0	0	4825.63	3546.37	1622.26	374.074	11382.3	7079.13	495.741	4398.79	24430.8	2672.91	2355.43	0	0	0	0	4910.94	0	0	0	0	0	0	0	0	0	0	3032.41	0	3246.12	0	0	0	0	0	6059.24	0	16747.5	0	6475.03	11781.8	83372	0	0	0
62	High	0	3136.93	0	0	543.599	622.404	10125.4	925.806	11326.4	2390.33	590.51	29315.7	5146.93	2091.13	1152.9	0	0	6473.51	0	0	0	0	0	0	0	0	0	13291.6	0	0	0	0	2932.56	4779.83	0	0	0	0	0	0	5184.7	0	6334.17	11534.7	9744.27	0	0	0
63	High	0	2600.02	0	0	2775.54	3125.41	3526.03	3098.19	10419.3	5527.28	0	8866.09	12257	2816.15	0	0	0	0	0	0	0	0	0	0	0	0	0	0	0	0	0	0	3162.22	0	0	0	0	0	0	0	8761.49	564	0	8016.86	38761	0	0	0
65	High	0	3337.06	0	0	1994.83	2048.29	9846.82	84	12187.1	3986.64	284.747	25881.8	10511.3	1823.85	883.637	0	0	0	0	0	0	0	0	7821.03	0	0	0	0	0	0	0	0	4552.37	0	0	0	0	0	0	0	5023.18	0	0	12566.4	44222.8	0	0	0
66	High	0	3640.06	0	3254.48	2447.52	3135.89	2019.65	3064.41	12180.2	5857.59	2605.85	8562.2	12871.4	3956.58	2706.63	0	5068.07	0	0	0	0	0	0	0	0	0	0	0	3560.92	0	0	0	3571.13	0	0	0	0	0	0	0	14283.3	883.216	0	11358.3	51781.4	0	0	0
67	High	0	2855.82	0	0	1012.48	2278.4	1756.47	2790.91	12492.8	3666.15	1501.74	5642.07	6231.97	3598.79	2583.47	0	0	0	0	0	0	0	0	0	10437.6	0	0	0	0	0	0	0	5263.92	0	0	0	0	0	0	0	13517	652.659	0	9756.5	36095.2	0	0	0
70	High	0	3449.21	0	0	3577.3	3262.1	1671.24	181	11570.6	6427.8	120.966	4329.41	15363.6	1698.46	0	0	0	0	0	0	0	0	0	0	6862.07	0	0	0	0	0	0	0	4964.31	0	0	0	0	0	0	0	12607	0	6654.06	9439.25	64056	0	0	6684.43
71	High	0	2489.55	0	0	1803.02	2234.27	8259.25	958.321	9698.86	2712.64	504.886	21284.6	5409.91	2314	0	0	0	0	0	0	0	0	0	0	0	0	0	0	0	0	0	0	2343.13	0	0	0	0	0	0	0	13863.4	0	5937.57	0	61246.8	0	0	7714
72	High	0	3531.97	0	0	4035.94	4582.47	2237.18	401.845	10263.5	5617.63	174	6111	17143	3308.76	6300.09	0	0	0	0	0	0	0	0	7062.01	5418.86	0	0	0	0	0	0	0	5110.31	0	0	0	0	0	0	0	9190.56	342.628	0	11016.8	127334	0	0	0
73	High R.	0	0	0	0	2982.48	273.785	2644.68	392	9427.05	2489.41	778.434	8234.04	11178	1937.32	1612.17	0	0	0	0	0	0	5143.15	0	0	0	0	0	0	0	0	0	0	3531.62	0	0	0	0	0	0	0	12856.9	826.053	0	9459.11	4187.79	0	0	0
74	High R.	0	3025.46	3425.46	0	3777.41	212.556	3726.43	2707.18	11346.7	1151.82	2300.91	10124.1	15680.2	3055.5	3209.32	0	0	0	0	0	0	0	0	0	5419.92	0	0	0	0	2793.87	2844.42	0	4399.52	0	0	0	0	0	0	0	7269.23	650.825	0	12080.4	12938	0	0	0
75	High R.	0	3637.06	0	0	2295.17	0	3287.21	3498.07	11294	4299.12	0	7401.02	10532.7	0	1108.04	0	0	0	0	0	0	0	0	0	0	0	0	0	0	0	0	0	1632.93	0	4332.7	0	0	0	0	4896.14	12248.9	600	0	8819.17	7013.1	0	0	0
76	High R.	3351.16	0	0	3321.85	4751.8	846.696	5537.03	3528.21	14334.3	3377.77	3259.74	17189.7	20632.1	3759.12	4746.08	0	0	0	0	0	0	0	0	0	0	0	0	0	0	0	0	0	3821.56	0	0	0	0	0	0	0	17512.5	0	0	11034.2	12385.7	0	0	0
77	High R.	0	2973.16	0	3168.86	2183.97	912.793	1888.72	6320.23	10329.7	2788.85	4333.12	4535.64	16893.1	3122.14	4472.2	0	0	0	0	0	0	0	0	0	0	0	0	0	0	0	0	0	2330.69	0	0	0	0	0	0	0	11157.3	1418.66	0	0	7550.96	0	0	0
78	High R.	0	2922.43	0	0	1384.86	300.557	2581.94	4123.43	11527.4	748.413	3096.73	7268.4	6887.64	2312.39	5267.63	0	0	0	0	0	0	0	0	0	6939.01	0	0	0	0	0	0	0	2433.97	0	0	0	0	0	0	0	9772.48	0	0	9034.79	4400.96	0	0	0
[truncated: 666 more columns]
