# Supplementary material for: Metabolomics dataset of PPAR-pan treated rat liver
Source: Data Brief. 2016 May 10;8:196–202. doi: 10.1016/j.dib.2016.05.002 (PMC4898904; doi:10.1016/j.dib.2016.05.002)
Supplement: Supplementary file 4 — Supplementary material:Supplementary Data 3: LC–MS of acyl-carnitines measured on an AB Sciex 5500 Qtrap mass spectrometer coupled to an Acquity UPLC system. Carnitines were measured from the organic extracts of liver tissue samples treated with PPAR-pan agonist GW625019. Common product ions at m/z 85 was used to identify acylcarnitine [M+H]+ ions. The intensity of the analytes were normalised to the intensity of the internal standards. [file mmc4.xlsx]

## Sheet: Sheet1
Sample Name		Carnitine	C2	C3	C4	C5:1	C5	C6	C5-OH	C8:1	C8	C8-OH	C10:2	C10:1	C10	C4-DC	C5-DC	C12:1	C12	C6-DC	C14:2	C14:1	C14	C8-DC	C14-OH	C16:2	C16:1	C16	C16:1-OH	C16-OH	C18:2	C18:1	C18	C18:2-OH	C18:1-OH	C18-OH	C20:2	C20:1	C20	C15	C17
1	C.	0.48239	0.591429	0.922737	0.53621	0.00136072	0.256739	0.101926	0.0195122	5.16194	0.0494	0.695	0.00469	0.00787	0.0831	0.00783	0.0339	0.00750557	0.134521	0.00143875	0.00659243	0.0808463	0.30735	0.00173274	0.00759465	0.0224516	0.129032	1.13419	0.00756129	0.0215484	0.2	0.629677	0.508387	0.0283871	0.0243871	0.0166452	0.068	0.149677	0.0282581	0.031871	0.0567742
2	C.	0.435937	0.0981481	0.244271	0.0435821	0.00070972	0.0486019	0.0105193	0.00962716	12.3671	0.0209091	0.146465	0.00688889	0.010303	0.0209091	0.00461616	0.0280808	0.00463918	0.0176546	0.00164948	0.0082732	0.0262887	0.144845	0.00237629	0.00945876	0.0239316	0.0333333	0.814815	0.00349003	0.0400285	0.0230769	0.206553	0.722222	0.0205128	0.0166667	0.0678063	0.00259259	0.045584	0.0410256	0.0180912	0.041453
3	C.	0.487586	0.121853	0.228507	0.0576329	0.000887608	0.0677233	0.0278098	0.0275216	12.0961	0.023954	0.329498	0.00921548	0.00888075	0.0162134	0.00593096	0.0333682	0.00484919	0.0141067	0.00117401	0.0062645	0.0276102	0.0969838	0.0024826	0.0037123	0.00651223	0.0504505	0.595882	0.002574	0.00628057	0.0509653	0.266409	0.451737	0.0133848	0.00900901	0.0172458	0.00445302	0.0647362	0.0429858	0.0131274	0.0305019
4	C.	1.00781	0.163158	0.385965	0.0369355	0.00151961	0.0529412	0.0198529	0.022549	9.09836	0.0241584	0.128713	0.0135644	0.0167327	0.0158416	0.00775248	0.0325743	0.00461712	0.00921171	0.00234234	0.00286036	0.0367117	0.0952703	0.00236486	0.00452703	0.0102857	0.0615584	0.438961	0.00435065	0.0103896	0.0736364	0.284416	0.368831	0.00703896	0.0176623	0.0137662	0.00168831	0.0179221	0.018961	0.00750649	0.0177922
5	C.	0.776224	0.250769	0.262295	0.0790179	0.000767503	0.0717305	0.0268164	0.0192867	9.56522	0.0245631	0.142718	0.00466019	0.0143689	0.023301	0.00818447	0.0259223	0.00472941	0.022	0.00282353	0.00449412	0.0411765	0.192706	0.00178824	0.00411765	0.037112	0.0535762	0.832659	0.00236167	0.0219973	0.0533063	0.264507	0.470985	0.0111876	0.0130094	0.0238866	0.00901484	0.0460189	0.0226721	0.0179487	0.0298246
6	C.	0.624286	0.190686	0.23	0.0612903	0.000538869	0.054947	0.0175795	0.0212014	28.8636	0.0250474	1.68311	0.0123529	0.0175142	0.0381404	0.00639469	0.0201139	0.00857843	0.0452451	0.00145588	0.0175	0.0602941	0.204902	0.00484804	0.0103431	0.0097043	0.0615591	0.852151	0.00551075	0.047043	0.146505	0.349462	0.489247	0.0251075	0.0274194	0.0427419	0.0222043	0.058871	0.0220699	0.0237366	0.0365591
7	C.	0.583333	0.239024	0.228866	0.0732523	0.000809949	0.0645408	0.0278061	0.0184949	8.20225	0.0278706	0.0806889	0.00566806	0.0170146	0.0347599	0.00921712	0.034238	0.00452489	0.0427602	0.00307692	0.00278281	0.0359729	0.191176	0.001819	0.0060181	0.0375813	0.0447334	0.860858	0.00263979	0.0241873	0.0218466	0.245774	0.522757	0.0131339	0.0148244	0.0305592	0.00386216	0.0440832	0.0275683	0.0202861	0.03329
8	C.	0.353289	0.153103	0.306522	0.0874016	0.000760192	0.0639089	0.0396882	0.0141487	6.66667	0.0341489	0.0601064	0.00741489	0.0181915	0.032766	0.00674468	0.031383	0.00547511	0.0153846	0.00143439	0.00253394	0.0432127	0.143213	0.00359729	0.00228507	0.00826415	0.0725786	0.611321	0.00325786	0.00665409	0.00998742	0.328302	0.391195	0.012239	0.0109308	0.0142138	0.00361006	0.0583648	0.0247799	0.0125786	0.0262893
9	C.	0.567273	0.284034	0.240494	0.066843	0.00196286	0.0438992	0.0177719	0.0201592	9.95516	0.0239014	0.170418	0.00560557	0.0111468	0.0251876	0.00667738	0.0280815	0.00465169	0.025618	0.00224045	0.00555056	0.0314607	0.18764	0.00247191	0.00532584	0.0117844	0.0484511	0.73482	0.00197026	0.0127633	0.0468401	0.242875	0.408922	0.00902107	0.0110285	0.0224287	0.00771995	0.039653	0.0228005	0.0169765	0.0261462
10	C.	0.576316	0.357258	0.317568	0.151135	0.002933	0.0839444	0.022756	0.0174463	12.9843	0.0189109	0.108911	0.00382178	0.0154455	0.0147525	0.00946535	0.0345545	0.00352403	0.0122654	0.00297483	0.00324943	0.0209611	0.121968	0.00324943	0.00929062	0.00672619	0.0394048	0.614286	0.00570238	0.0228571	0.0175	0.220238	0.461905	0.0177381	0.0239286	0.0430952	0.00791667	0.0622619	0.032381	0.0182143	0.0328571
11	C.	0.563014	0.844248	1.11796	0.312789	0.00222892	0.215663	0.056506	0.0196386	6.88581	0.0318985	0.0781457	0.00554084	0.0153422	0.0452539	0.00834437	0.0441501	0.0057461	0.0654788	0.00476615	0.00391982	0.0356347	0.218708	0.00345212	0.0134521	0.0109762	0.0727159	1.03129	0.0073592	0.024781	0.0234043	0.334168	0.449312	0.0128911	0.0286608	0.0321652	0.00618273	0.0644556	0.0230288	0.0341677	0.0404255
12	C.	0.606818	1.03102	0.712644	0.547434	0.00216134	0.202435	0.0770167	0.0450533	8.58447	0.0461053	1.22105	0.00977895	0.00973684	0.0747368	0.00675789	0.0283158	0.019448	0.0343949	0.00214437	0.007431	0.116561	0.286624	0.00169427	0.020552	0.0348183	0.245018	0.833529	0.0220399	0.0323564	0.287222	0.906213	0.37163	0.0193435	0.0919109	0.0297773	0.0913247	0.180539	0.0207503	0.0322392	0.0409144
13	C.R.	0.69375	0.729167	0.825263	0.366621	0.00289089	0.190101	0.103825	0.0188976	4.18451	0.0562037	0.953704	0.00789815	0.0197222	0.124074	0.00981481	0.0455556	0.0320293	0.113936	0.00327628	0.00728606	0.235208	0.511002	0.00189731	0.0437653	0.0604353	0.216389	1.66453	0.025096	0.119078	0.432778	0.96927	0.994878	0.0272727	0.0901408	0.0526248	0.0873239	0.18694	0.0430218	0.0457106	0.0658131
14	C.R.	1.0229	1.49612	1.8087	0.817629	0.00120546	0.3329	0.116385	0.0344603	4.24125	0.0508911	0.155446	0.00491089	0.0177228	0.0632673	0.00757426	0.0416832	0.0156109	0.0791855	0.00565611	0.00472851	0.199774	0.488688	0.00242081	0.0102489	0.033461	0.185185	1.39208	0.00689655	0.0369093	0.113665	0.687101	0.452107	0.0180077	0.0340996	0.0226054	0.0300128	0.116475	0.0223499	0.0577267	0.0598978
15	C.R.	0.532222	0.862963	1.03774	0.389855	0.00115897	0.255128	0.0623077	0.0261538	8.46847	0.0308333	0.488889	0.00442593	0.0137037	0.0573148	0.00849074	0.029537	0.012885	0.0603037	0.00321041	0.00464208	0.122993	0.314534	0.00212581	0.0134273	0.0188725	0.140931	1.11887	0.00998775	0.0268382	0.175245	0.693627	0.560049	0.0294118	0.0474265	0.0306373	0.0463235	0.196078	0.0383578	0.0699755	0.0745098
16	C.R.	0.607432	0.655147	0.755102	0.500775	0.000822278	0.299124	0.0992491	0.0267835	3.33333	0.0553368	0.0960622	0.00471503	0.0101865	0.0719171	0.012228	0.0502591	0.00780269	0.0343049	0.00374439	0.00524664	0.0650224	0.300448	0.00200897	0.00473094	0.0196429	0.0839286	1.21429	0.00257653	0.0127551	0.0331633	0.410714	0.625	0.0181122	0.0116327	0.0169643	0.00945153	0.0880102	0.03125	0.030102	0.0521684
17	C.R.	0.532911	0.577578	0.542857	0.0471616	0.00245434	0.0710046	0.0101712	0.0277397	17.2678	0.0188854	0.983488	0.0278638	0.0102786	0.0257998	0.00356037	0.0155831	0.00380435	0.0141957	0.00203478	0.00591304	0.0308696	0.103043	0.00228261	0.00769565	0.00573086	0.0408353	0.425754	0.00302784	0.0164733	0.132251	0.235499	0.339907	0.00559165	0.0164733	0.0288863	0.00678654	0.0321346	0.0299304	0.00839907	0.0174014
18	C.R.	0.824324	0.97541	1.34332	0.296784	0.00137429	0.206215	0.0718927	0.0319209	6.26478	0.0428138	0.200405	0.0115385	0.0132591	0.0795547	0.013664	0.0654858	0.0108989	0.0674157	0.00557303	0.00622472	0.0741573	0.552809	0.0025618	0.0158876	0.0102163	0.143029	1.57452	0.0107212	0.0360577	0.0532452	0.55649	0.65024	0.024399	0.0378606	0.0390625	0.0159856	0.104207	0.0350962	0.0407452	0.0635817
19	Low	0.819549	0.857143	1.45722	0.30117	0.00439086	0.346447	0.0832487	0.0370558	6.0251	0.0498956	0.205637	0.0105428	0.0170146	0.137787	0.0617954	0.0997912	0.0101078	0.310345	0.00560345	0.00405172	0.0659483	0.439655	0.00241379	0.0179095	0.0182482	0.132603	1.36253	0.0096472	0.03309	0.0843066	0.527981	1.01946	0.0343066	0.0249392	0.0373479	0.0147202	0.117397	0.072871	0.0356448	0.0605839
20	Low	1.94215	2.1194	2.76961	1.17361	0.009036	0.963995	0.281069	0.0576074	2.272	0.114679	0.881651	0.00659633	0.0082844	0.233028	0.059633	0.0827523	0.0214027	0.536199	0.00762443	0.00746606	0.235294	0.350679	0.00161312	0.0201131	0.0259067	0.349741	1.54145	0.0233161	0.0553109	0.411917	1.7228	1.18912	0.0365285	0.084715	0.0569948	0.0744819	0.389896	0.059456	0.0286269	0.0520725
21	Low	1.18797	1.16633	1.72034	0.630312	0.00236095	0.640182	0.137344	0.046311	5.78846	0.0585586	1.36261	0.00951577	0.0224099	0.0771396	0.0298423	0.0530405	0.00985325	0.0324948	0.00436059	0.00417191	0.0981132	0.308176	0.00139203	0.00974843	0.0182249	0.160947	1.2071	0.00846154	0.0201183	0.397633	0.76213	0.840237	0.0363314	0.0281657	0.027574	0.0714793	0.250888	0.0789349	0.0255621	0.0448521
22	Low	1.14094	0.868056	1.7263	0.310253	0.00577228	0.306931	0.1	0.0288119	5.15539	0.0467521	1.09402	0.00610256	0.0176068	0.0575214	0.0175214	0.0273504	0.0101636	0.0235174	0.00314928	0.00400818	0.117791	0.206544	0.00102658	0.00781186	0.0226371	0.187865	0.969662	0.00850642	0.0290548	0.267211	0.915986	0.653442	0.0271879	0.0429405	0.0320887	0.0490082	0.205368	0.0599767	0.018203	0.0351225
23	Low	0.654362	1.17895	0.659847	0.486301	0.00326748	0.346505	0.0851064	0.0259878	5.87189	0.0619625	0.283352	0.00581036	0.0124587	0.0895259	0.0248071	0.117971	0.016036	0.0466216	0.00490991	0.00558559	0.0740991	0.263514	0.00159685	0.0145495	0.0148909	0.114634	1.51476	0.00657253	0.0193838	0.060077	0.644416	0.917843	0.0206675	0.0223363	0.034018	0.0210526	0.139923	0.051733	0.0251605	0.0427471
24	Low	1.32258	0.931298	0.964286	0.403433	0.00476788	0.357591	0.061606	0.0336261	4.8764	0.0490088	0.139868	0.00512115	0.0113436	0.095815	0.0754405	0.131057	0.00881838	0.16849	0.00584245	0.00647702	0.0658643	0.269147	0.00253829	0.0178993	0.0113038	0.129114	1.23038	0.0118228	0.0335443	0.0624051	0.524051	0.927848	0.0203797	0.0391139	0.0465823	0.0107595	0.112658	0.0791139	0.0239241	0.0356962
25	Low	0.716058	0.696552	0.628205	0.264993	0.00338496	0.165929	0.0620575	0.0228982	5.51487	0.0412264	0.113208	0.00413208	0.0130189	0.0674528	0.0114151	0.0598113	0.0108889	0.048	0.00377778	0.0032	0.0691111	0.257778	0.00159778	0.0248889	0.00821832	0.07867	1.07905	0.0104391	0.0460477	0.038394	0.38394	0.653701	0.0138018	0.0440402	0.0366374	0.00688833	0.0771644	0.0324969	0.0225847	0.0342535
26	Low	0.85	0.777165	1.05747	0.403298	0.00260563	0.334507	0.0825117	0.0172535	7.42647	0.0455866	0.272626	0.00562011	0.0165363	0.0943017	0.0430168	0.0997765	0.00895425	0.103486	0.00366013	0.00363834	0.0976035	0.324619	0.00214379	0.0158606	0.0115737	0.111896	1.41264	0.00846344	0.0246592	0.0878563	0.608426	0.990087	0.0251549	0.0285006	0.0366791	0.0179678	0.135068	0.0608426	0.0198265	0.0332094
27	Low	1.05369	0.748739	0.802817	0.348281	0.00385343	0.238771	0.0542553	0.0387707	7.19888	0.0384284	0.141012	0.0064155	0.0118407	0.0470398	0.0316469	0.136706	0.00574561	0.0245614	0.00662281	0.00541667	0.0403509	0.194956	0.00267544	0.0123246	0.00863524	0.0700993	1.48883	0.00703474	0.0258065	0.0420596	0.454094	1.36476	0.0203474	0.0271712	0.0508685	0.00733251	0.108065	0.102233	0.0240695	0.0568238
28	Low	1.168	0.915493	1.07143	0.407855	0.00297602	0.310296	0.0840621	0.0538787	6.18721	0.0439759	0.169679	0.0036245	0.0146586	0.0844378	0.0304217	0.138554	0.00986456	0.0835214	0.00794582	0.00593679	0.0683973	0.27088	0.00178104	0.0181716	0.0607895	0.0964474	1.61842	0.00927632	0.0594737	0.0580263	0.507895	1.30395	0.0209211	0.0318421	0.0588158	0.00785526	0.104342	0.0873684	0.0273684	0.0539474
29	Low	0.75	0.833333	2.49389	0.606188	0.00528395	0.664198	0.17284	0.0380247	3.2684	0.0989293	0.351178	0.00735546	0.0150964	0.183084	0.0687366	0.102677	0.0140083	0.293388	0.00578512	0.00260331	0.0971074	0.512397	0.00205579	0.00902893	0.0144876	0.191991	1.42521	0.00613663	0.0160188	0.0704358	0.573616	0.555948	0.0270907	0.0162544	0.0270907	0.0195524	0.11013	0.0400471	0.0535925	0.0694935
30	Low	1.30435	0.890511	1.44937	0.558459	0.00622517	0.643709	0.129669	0.0361589	3.6409	0.0756604	0.35283	0.0049717	0.00931132	0.0872642	0.0473585	0.137736	0.0104873	0.0747881	0.00605932	0.00779661	0.107203	0.277542	0.00175847	0.0136441	0.0158924	0.151589	1.29584	0.0108924	0.0267726	0.169927	0.753056	1.19438	0.0325183	0.0376528	0.0389976	0.0300733	0.201711	0.0909535	0.0308068	0.0599022
31	Int. I.	1.42177	0.812121	1.12121	0.253165	0.00521097	0.372363	0.0795359	0.0425105	5.92734	0.0502885	0.898077	0.0128846	0.00854808	0.0734615	0.0476923	0.065	0.0118519	0.0452675	0.00574074	0.00621399	0.119342	0.216049	0.00129218	0.00866255	0.0194511	0.201671	1.02267	0.00847255	0.0217184	0.25895	0.936754	0.700477	0.0198091	0.0330549	0.0256563	0.0202864	0.127685	0.072315	0.0121718	0.0239857
32	Int. I.	2.07692	2.54545	2.74059	1.36164	0.00974419	0.994186	0.223256	0.0604651	3.59566	0.0688785	0.380374	0.00428972	0.00860748	0.0695327	0.12243	0.121495	0.00830612	0.0481633	0.00612245	0.00620408	0.153061	0.297959	0.00133469	0.0115918	0.0179398	0.207176	1.28472	0.0078588	0.015625	0.19213	1.30787	1.06944	0.0233796	0.0394676	0.0490741	0.0528935	0.324074	0.0645833	0.0216435	0.0450231
33	Int. I.	1.02256	1.26119	2.08353	1.13962	0.00637113	0.496907	0.0906186	0.0565979	8.94349	0.04244	1.53285	0.00624609	0.0230448	0.0562044	0.0479666	0.0966632	0.00853119	0.0404427	0.00639839	0.00259557	0.0983903	0.390342	0.00181891	0.0112072	0.0124105	0.183771	1.75418	0.00460621	0.0196897	0.278043	1.04415	1.30072	0.0402148	0.025537	0.0417661	0.0829356	0.205251	0.076611	0.0272076	0.0668258
34	Int. I.	0.992754	0.378065	0.534579	0.183206	0.00267539	0.196195	0.0590963	0.0261593	7.59375	0.0301887	1.12264	0.00643396	0.0165094	0.0360377	0.0409434	0.0323585	0.00695755	0.022783	0.00433962	0.00443396	0.0658019	0.154717	0.00139623	0.00375	0.0116624	0.115335	1.03737	0.00345361	0.016366	0.213918	0.673969	0.627577	0.0231959	0.0168814	0.0176546	0.0320876	0.127577	0.0402062	0.012049	0.0261598
35	Int. I.	1.89865	1.98601	1.79458	1.06286	0.0099116	0.641989	0.130387	0.0699448	3.47603	0.056699	0.139806	0.00635922	0.0130097	0.0827184	0.133981	0.18835	0.0103326	0.0399168	0.01079	0.0049896	0.115593	0.297297	0.00220374	0.0118087	0.0135922	0.152913	1.8932	0.00919903	0.0290049	0.131068	0.93568	1.34709	0.0222087	0.0330097	0.0402913	0.0268204	0.247573	0.088835	0.0328883	0.0506068
36	Int. I.	1.29605	0.818841	0.912	0.392236	0.0100597	0.295102	0.0774194	0.0623656	6.841	0.0473267	0.644554	0.00571287	0.010396	0.060396	0.0921782	0.0735644	0.00777108	0.0198193	0.00536145	0.00572289	0.0789157	0.210843	0.00179116	0.0039759	0.0133489	0.139344	1.11007	0.0029274	0.0117096	0.159251	0.703747	0.645199	0.0196721	0.0193208	0.031733	0.0220141	0.106089	0.0455504	0.0151054	0.0269321
37	Int. I.	1.14184	1.34091	1.00709	0.477612	0.00745536	0.514881	0.0888393	0.0410714	5.61966	0.048954	0.215481	0.00732218	0.0200837	0.0411088	0.132845	0.141213	0.005	0.0655963	0.00821101	0.00291284	0.0472477	0.298165	0.00225	0.0112385	0.016285	0.104071	1.6285	0.00526718	0.0150127	0.0474555	0.575064	1.05216	0.0279898	0.0178117	0.030916	0.0142494	0.16285	0.102163	0.0207379	0.042112
38	Int. I.	1.40645	0.935484	0.996132	0.490244	0.00848515	0.446535	0.0519802	0.0545545	7.30769	0.0485981	1.35514	0.012243	0.0240187	0.0758879	0.120561	0.108411	0.0137185	0.159034	0.00602941	0.00460084	0.0934874	0.308824	0.00151471	0.0187605	0.0160848	0.130923	1.7207	0.0100499	0.0569825	0.221945	0.654613	1.02494	0.0412718	0.0386534	0.0457606	0.0406484	0.13591	0.0725686	0.0316708	0.0581047
39	Int. I.	1.80292	2.04317	2.36786	1.45706	0.00461538	0.598525	0.303477	0.0693361	1.63433	0.134	0.279	0.00691	0.018	0.156	0.129	0.151	0.0161277	0.0842553	0.0144043	0.00402128	0.27234	0.508511	0.00242553	0.00842553	0.0226485	0.530941	1.48515	0.0116089	0.0165842	0.136139	1.67079	0.717822	0.0201733	0.0477723	0.0366337	0.022401	0.219059	0.0352723	0.0345297	0.0433168
40	Int. I.	2.48438	2.18705	2.88889	1.67112	0.00771715	0.724944	0.309577	0.0741648	2.06422	0.10381	0.231429	0.0046381	0.0162857	0.16381	0.18381	0.161905	0.0191139	0.102321	0.015865	0.00360759	0.335443	0.478903	0.00142405	0.0085654	0.0207317	0.321951	1.71951	0.01	0.025122	0.12561	1.2439	0.882927	0.0295122	0.0373171	0.0412195	0.0320732	0.270732	0.0456098	0.0429268	0.0579268
41	Int. I.	0.972028	1.02703	0.78882	0.905622	0.00655381	0.405079	0.0673519	0.029867	6.50124	0.0391262	1.35922	0.00614563	0.0112621	0.0823301	0.0397087	0.0693204	0.0140947	0.045679	0.00549383	0.00734568	0.149588	0.304527	0.0016358	0.0205761	0.0302299	0.175862	1.54023	0.0121839	0.0316092	0.287356	1.11839	1.1954	0.0252874	0.0508046	0.056092	0.078046	0.301149	0.0810345	0.025977	0.0370115
42	Int. I.	1.6646	1.08929	1.41445	0.659605	0.00883886	0.585308	0.085782	0.0645735	3.98482	0.0516667	0.543137	0.00436275	0.00892157	0.0980392	0.130392	0.232353	0.0139279	0.0931864	0.00861723	0.00571142	0.106012	0.370741	0.0015511	0.0218437	0.0219037	0.172018	1.47936	0.0119266	0.0298165	0.182339	0.806193	1.09404	0.0224771	0.0519495	0.0488532	0.0287844	0.151376	0.0788991	0.0239679	0.0440367
43	Int. II.	1.22297	2.51348	2.92453	1.62584	0.0181406	0.986395	0.123583	0.124717	7.81457	0.0480382	0.487805	0.00521739	0.0103712	0.049947	0.222694	0.186638	0.00574642	0.0308793	0.0115542	0.00439673	0.0713701	0.353783	0.00172802	0.0156033	0.0213075	0.176755	1.8523	0.00767554	0.0238499	0.208232	1.02058	1.38015	0.0328087	0.0308717	0.0542373	0.0478208	0.202179	0.0779661	0.0255448	0.0504843
44	Int. II.	1.97794	0.867133	0.808656	0.622781	0.00787724	0.732737	0.138107	0.0754476	4.44211	0.0483707	0.161914	0.00519348	0.0118126	0.0473523	0.204684	0.228106	0.00742072	0.0422833	0.0121987	0.00591966	0.0727273	0.249471	0.00197463	0.0268499	0.00914005	0.0888206	1.33907	0.0178133	0.0617936	0.0681818	0.562654	1.20516	0.0127764	0.0689189	0.0659705	0.00904177	0.137592	0.12027	0.0138821	0.0296069
45	Int. II.	2.18382	1.62121	1.42505	0.541311	0.00939502	0.635824	0.130486	0.0730724	4.19492	0.0462745	0.331373	0.0184314	0.0152941	0.0589216	0.15098	0.162745	0.00809224	0.0301887	0.00809224	0.00310273	0.144444	0.412998	0.00144864	0.00953878	0.0158845	0.220217	1.54031	0.0106017	0.0434416	0.141998	0.98556	1.18171	0.0112996	0.0364621	0.0303249	0.00783394	0.0908544	0.0670277	0.0144404	0.0265945
46	Int. II.	0.980392	1.19512	2.90954	1.90647	0.0124847	0.973072	0.422277	0.0648715	1.52326	0.174265	0.37386	0.00512665	0.0109422	0.140831	0.158055	0.119554	0.0093617	0.0723404	0.00880851	0.00519149	0.0904255	0.340426	0.00173404	0.00657447	0.0100118	0.175294	1.15412	0.00376471	0.00844706	0.111765	0.844706	0.792941	0.028	0.0171765	0.0367059	0.0410588	0.271765	0.0742353	0.0302353	0.0467059
47	Int. II.	1.65101	1.08527	0.849722	0.3657	0.00928058	0.354573	0.0691675	0.0947585	6.28912	0.0639048	1.28571	0.0381905	0.0195238	0.114286	0.160952	0.092	0.0214567	0.0397638	0.00929134	0.00324803	0.253937	0.456693	0.00100787	0.0157087	0.0545771	0.536501	1.6686	0.0188876	0.0326767	0.696408	2.21321	1.08227	0.0156431	0.0909618	0.0535342	0.0307068	0.0995365	0.0689455	0.0155272	0.0230591
48	Int. II.	2.49038	2.64744	1.1816	0.763708	0.0123312	1.73248	0.118089	0.101019	5.87074	0.0612088	1.57143	0.00987912	0.00895604	0.125275	0.0923077	0.0930769	0.0204651	0.0585624	0.0087315	0.00553911	0.203805	0.562368	0.000940803	0.0437632	0.0761628	0.362791	1.68605	0.029186	0.0702326	0.612791	1.48837	1.69767	0.0146512	0.124419	0.0795349	0.0416279	0.133721	0.070814	0.022093	0.037907
49	Int. II.	1.48039	0.475	0.452489	0.234663	0.00904048	0.44078	0.0506747	0.0494753	13.6164	0.0347541	1.45355	0.0145355	0.00995628	0.0590164	0.0673224	0.0436066	0.00812367	0.0185075	0.0030064	0.00801706	0.0918977	0.217484	0.00140085	0.00767591	0.0147094	0.232503	1.11981	0.00629893	0.014828	0.251483	1.36418	0.841044	0.0113879	0.0320285	0.0400949	0.0118031	0.0774614	0.0539739	0.00718861	0.0174377
50	Int. II.	0.773333	0.427891	0.608961	0.140688	0.00665	0.2075	0.050125	0.03775	6.85139	0.0357658	0.275676	0.00716216	0.00666667	0.0583784	0.0845045	0.059009	0.010427	0.0364045	0.0028764	0.00649438	0.150562	0.258427	0.00131461	0.0143371	0.0154653	0.290957	1.12582	0.0184797	0.0520315	0.171691	1.44168	0.707733	0.0145478	0.0921363	0.036173	0.0112582	0.0800786	0.0411533	0.0134993	0.0267366
51	Int. II.	0.966667	0.790698	0.826087	0.433566	0.0057529	0.480051	0.0907336	0.0382239	4.89152	0.0473832	0.4	0.00497196	0.0160748	0.0906542	0.0718692	0.102804	0.0148736	0.107816	0.00374713	0.00443678	0.165287	0.429885	0.00125977	0.0208046	0.0196211	0.248985	1.98917	0.017862	0.0552097	0.140731	1.03112	1.55616	0.035318	0.0545332	0.0473613	0.0290934	0.236806	0.0879567	0.0341001	0.0566982
52	Int. II.	1.58537	1.13178	0.921986	0.724551	0.0075066	0.44591	0.135884	0.0594987	5	0.0607547	0.64434	0.00361321	0.015566	0.0616981	0.095283	0.0990566	0.00783848	0.12114	0.00603325	0.00444181	0.100713	0.244656	0.00173634	0.0169121	0.0121809	0.139628	1.42287	0.0136968	0.0408245	0.174202	0.929521	1.40957	0.0191489	0.0474734	0.0418883	0.0365691	0.242021	0.0875	0.0163564	0.0365691
53	Int. II.	1.1931	1.5	2.02723	0.902711	0.0100425	0.423567	0.0816348	0.0704883	9.05556	0.0352941	0.866667	0.00411765	0.00879412	0.0344118	0.153922	0.0990196	0.00674518	0.0351178	0.0075803	0.0061242	0.0713062	0.310493	0.0017666	0.00764454	0.00897912	0.157773	1.39211	0.00386311	0.0115893	0.140371	0.838747	0.887471	0.0243619	0.0208817	0.0306265	0.0446636	0.172854	0.0534803	0.0230858	0.0459397
54	Int. II.	1.5	2.90909	2.27957	1.69197	0.0172932	1.45263	0.311278	0.0577444	3.90566	0.108384	1.51329	0.0135992	0.0263804	0.265849	0.0762781	0.0523517	0.033691	0.0948498	0.00251073	0.00255365	0.465665	0.690987	0.00126824	0.0191845	0.0805693	0.691832	1.78218	0.0243812	0.0314356	0.644802	2.47525	1.65842	0.0264851	0.0818069	0.0679455	0.121782	0.405941	0.0954208	0.0285891	0.0407178
55	Int. II. R.	0.794326	0.515278	0.67706	0.0518248	0.00186335	0.0636025	0.0206211	0.0168944	10.4306	0.0219307	0.131165	0.00884575	0.0159496	0.0196222	0.00896118	0.032319	0.0030989	0.00613187	0.00305495	0.00356044	0.0191209	0.0582418	0.00151209	0.0038022	0.0709593	0.0248357	0.321945	0.00293035	0.0124179	0.0156373	0.137976	0.214192	0.00396846	0.00996058	0.0164258	0.00110118	0.0155059	0.0124573	0.00568988	0.0144547
56	Int. II. R.	0.835714	1.72897	1.2271	0.680636	0.00114371	0.31018	0.0819162	0.0283832	6.33833	0.0440566	0.475472	0.00548113	0.0141509	0.0527358	0.0140566	0.05	0.0139076	0.0369748	0.00380252	0.00363445	0.146008	0.304622	0.00181303	0.00794118	0.0190643	0.17193	1.00234	0.00633918	0.0132164	0.118129	0.780117	0.533333	0.0270175	0.0291228	0.0233918	0.0360234	0.211696	0.0426901	0.0325146	0.048538
57	Int. II. R.	7.7248	3.57364	5.20921	0.241667	0.00300211	0.229387	0.0390063	0.14482	12.449	0.0226852	0.682407	0.0149074	0.0131481	0.0198148	0.0782407	0.108333	0.00453061	0.00706122	0.0218367	0.00563265	0.0263265	0.0606122	0.000834694	0.00310204	0.00564815	0.0299769	0.291667	0.00234954	0.0123843	0.0680556	0.163194	0.164352	0.00445602	0.0108681	0.0108796	0.00554398	0.0225694	0.00802083	0.00603009	0.0118056
58	Int. II. R.	0.301274	0.756024	0.865672	0.468254	0.000825983	0.209774	0.103099	0.0111442	5.06876	0.0471296	0.475	0.00657407	0.00981481	0.0712963	0.00693519	0.0316667	0.0093865	0.0447853	0.00181186	0.00631902	0.156851	0.507157	0.0017955	0.0101227	0.0204225	0.206573	1.42019	0.00734742	0.0211268	0.124413	0.846244	0.588028	0.0231221	0.0359155	0.0237089	0.0488263	0.173709	0.0278169	0.0340376	0.0438967
59	Int. II. R.	0.521212	0.667347	1.17112	0.243697	0.000569249	0.131455	0.0450704	0.016784	7.50725	0.0338235	0.107843	0.00793137	0.0121569	0.0601961	0.0111765	0.0507843	0.0101319	0.0514286	0.00373626	0.00632967	0.0905495	0.347253	0.00259341	0.013011	0.0146283	0.115588	1.02998	0.00959233	0.0226619	0.042446	0.538369	0.565947	0.014988	0.036211	0.029976	0.0118106	0.104317	0.0332134	0.0368106	0.0535971
60	Int. II. R.	0.227461	0.265248	0.567797	0.0582687	0.00130484	0.0769404	0.0173228	0.0104162	11.453	0.0225	1.01923	0.0100962	0.0226923	0.0288462	0.00295192	0.0128846	0.00540206	0.0149691	0.00166392	0.00395876	0.0445361	0.132371	0.00200619	0.00661856	0.00734503	0.0584795	0.680702	0.00373099	0.0185965	0.0652632	0.332164	0.390643	0.0207018	0.025848	0.0304094	0.0235088	0.104444	0.0270175	0.0191813	0.0359064
61	High	3.20513	1.5339	1.70522	0.612056	0.0109113	0.521583	0.0940048	0.0815348	6.54386	0.053271	1.04673	0.0266355	0.00751402	0.081028	0.158879	0.100935	0.0156635	0.0438389	0.00954976	0.00805687	0.308057	0.421801	0.000919431	0.00836493	0.0416901	0.783099	2.14085	0.0184507	0.0412676	0.760563	3.16901	1.56338	0.0111549	0.064507	0.0478873	0.0450704	0.130563	0.0597183	0.0128028	0.023662
62	High	0.664634	0.329508	0.229695	0.15568	0.00313539	0.17696	0.0252969	0.0113064	4.5182	0.0449038	0.124038	0.00707692	0.0197115	0.113462	0.0633654	0.0830769	0.0121616	0.102402	0.00272926	0.00443231	0.240175	0.417031	0.00160262	0.0292576	0.0129321	0.460948	1.72855	0.0274008	0.0606914	0.192061	1.95903	1.04225	0.00836108	0.165173	0.081178	0.0199744	0.127913	0.0387964	0.0177977	0.0195903
63	High	1.69466	0.665625	0.920635	0.502494	0.00879663	0.844765	0.117329	0.0447653	7.38667	0.0371287	0.247525	0.00740594	0.0151485	0.0464356	0.155446	0.122772	0.00725055	0.0202217	0.00716186	0.00425721	0.0829268	0.150998	0.00182483	0.0107095	0.0106547	0.164313	0.844673	0.0117073	0.0179718	0.137356	0.998716	1.18742	0.0129653	0.0365854	0.0373556	0.00920411	0.0890886	0.0804878	0.0075353	0.0151476
65	High	1.88489	1.36719	1.08402	2.07602	0.0106643	0.99051	0.301305	0.0457888	2.9781	0.130476	0.961905	0.0100952	0.0231429	0.214286	0.145714	0.0393333	0.0253863	0.0960265	0.00339956	0.00593819	0.485651	0.426049	0.0010596	0.0196247	0.0622423	0.974227	1.8299	0.0201031	0.0257732	1.03995	3.00258	1.31443	0.0150773	0.0983247	0.0319588	0.141753	0.323454	0.0505155	0.0155928	0.0226804
66	High	2.60504	0.472816	0.965	0.315182	0.00617918	0.346509	0.0624506	0.13307	4.05405	0.0523232	0.182828	0.0193939	0.0152525	0.0652525	0.20101	0.158586	0.00755814	0.03	0.0077907	0.00430233	0.0948837	0.239535	0.00201163	0.00997674	0.0191601	0.181102	1.22178	0.00975066	0.0242782	0.191601	0.879265	0.897638	0.00414698	0.0426509	0.0301837	0.00625984	0.0423885	0.0576115	0.007979	0.0104331
67	High	1.59028	0.882353	1.36658	0.518182	0.0120982	0.450307	0.0429448	0.0506748	5.4185	0.0432381	0.512381	0.0212381	0.00864762	0.0850476	0.166667	0.122857	0.0106027	0.0392857	0.00647321	0.00861607	0.229911	0.53125	0.00172545	0.0142411	0.0322663	0.576184	1.94622	0.0152369	0.0450704	0.443022	2.21511	1.75416	0.0145967	0.0841229	0.0709347	0.028169	0.166453	0.0732394	0.0144686	0.0256082
70	High	1.82237	0.743443	0.588	0.611111	0.0148248	0.442049	0.0654987	0.104582	8.81517	0.0398113	1.00943	0.0106604	0.00860377	0.0515094	0.113208	0.0539623	0.00763326	0.0198081	0.00496802	0.00987207	0.154584	0.164392	0.0016951	0.00742004	0.0189122	0.448702	1.16811	0.0127318	0.0165637	0.484549	2.55871	1.34734	0.0112732	0.0651422	0.0580964	0.0506799	0.211372	0.0698393	0.0113844	0.0221261
71	High	2.82707	0.947761	1.77079	0.600884	0.0125926	0.685185	0.118642	0.109506	3.67251	0.0763393	0.622321	0.0259821	0.0180357	0.183036	0.230357	0.0991071	0.0219816	0.1553	0.00437788	0.00608295	0.343318	0.440092	0.00135023	0.0209447	0.0494723	0.608179	1.47757	0.0317942	0.0759894	0.564644	2.12401	1.59631	0.00949868	0.0924802	0.0492084	0.0344327	0.134565	0.0631926	0.0138522	0.0154354
72	High	3.68376	0.793162	1.30886	0.746744	0.0220318	0.991432	0.0593635	0.134639	5.40481	0.0507778	0.223333	0.0167778	0.0132222	0.0725556	0.323333	0.211111	0.00686916	0.0439252	0.00838785	0.00700935	0.185047	0.343458	0.00455607	0.0108411	0.043414	0.655914	2.06989	0.0170699	0.0333333	0.131586	2.78226	1.98925	0.00864247	0.0670699	0.0766129	0.00657258	0.108468	0.0909946	0.0180108	0.0271505
73	High R.	0.443452	0.527132	0.492505	0.108787	0.000556678	0.0783389	0.0232323	0.0113356	8.6119	0.033619	0.971429	0.00735238	0.00844762	0.0721905	0.00895238	0.0301905	0.00868132	0.218462	0.00129451	0.00872527	0.0861538	0.294505	0.000868132	0.0136923	0.0116408	0.11137	1.04134	0.0100517	0.0414729	0.144703	0.478036	0.457364	0.00996124	0.0346253	0.0258398	0.0182171	0.055168	0.0200258	0.0183463	0.0276486
74	High R.	0.808511	0.838462	1.12846	0.702156	0.00115909	0.295455	0.0969318	0.0243182	4.71631	0.0586889	0.24974	0.00557752	0.00844953	0.0728408	0.0112383	0.0447451	0.0107399	0.0461883	0.00347534	0.00710762	0.104709	0.248879	0.0022287	0.00943946	0.0106386	0.146871	1.03831	0.00936143	0.0171137	0.0693487	0.702427	0.621967	0.040613	0.0328225	0.0234994	0.0229885	0.215837	0.0453384	0.0394636	0.0600255
75	High R.	0.515278	1.01408	0.98103	0.476489	0.000974638	0.142512	0.0839372	0.0128019	5.68445	0.0489217	0.246311	0.00786606	0.0167991	0.0730988	0.0215664	0.0482406	0.00997525	0.109406	0.00368812	0.00368812	0.0544554	0.294554	0.00277228	0.0162376	0.0148936	0.102837	0.926241	0.00970213	0.0289362	0.0331915	0.388652	0.375887	0.0106525	0.0404255	0.0348936	0.00910638	0.0706383	0.0217021	0.0238298	0.0275177
76	High R.	0.517483	0.328947	0.151794	0.0930723	0.000825027	0.0555673	0.0129374	0.0179215	10.8017	0.0234653	0.39505	0.00522772	0.0150495	0.0305941	0.00818812	0.030198	0.004163	0.0207048	0.00242291	0.00363436	0.0270925	0.182819	0.00255507	0.00502203	0.0054534	0.0589421	1.05542	0.00285894	0.0117506	0.065869	0.38665	0.630982	0.00746851	0.0148615	0.0225441	0.00731738	0.052267	0.0380353	0.0134761	0.0282116
77	High R.	0.659333	0.5208	0.350917	0.169784	0.00216625	0.138539	0.0309824	0.0263224	10	0.0221443	0.0679359	0.00543086	0.0116232	0.0270541	0.010521	0.0453908	0.00496454	0.0328605	0.00252955	0.00312057	0.0245863	0.147518	0.0020591	0.015792	0.0647945	0.0479452	0.769863	0.00931507	0.0491781	0.0126027	0.276712	0.557534	0.00839726	0.0343836	0.0387671	0.00263014	0.0589041	0.039863	0.0141096	0.0219178
78	High R.	0.4	0.42735	0.33414	0.147336	0.000889989	0.0954895	0.0182618	0.0115512	7.9078	0.0289231	0.114872	0.00395897	0.00949744	0.0507692	0.00767179	0.0574359	0.0105057	0.0629885	0.00308046	0.00648276	0.0554023	0.245977	0.00257471	0.0137701	0.00813472	0.0667098	1.00777	0.0071114	0.0287565	0.042228	0.369171	0.735751	0.0130829	0.0321244	0.0452073	0.0057772	0.0713731	0.0483161	0.0247409	0.0358808
