# Supplementary material for: Metabolomics dataset of PPAR-pan treated rat liver
Source: Data Brief. 2016 May 10;8:196–202. doi: 10.1016/j.dib.2016.05.002 (PMC4898904; doi:10.1016/j.dib.2016.05.002)
Supplement: Supplementary file 5 — Supplementary material:Supplementary Data 4: LC–MS of aqueous metabolites as measured using an AB Sciex 5500 Qtrap mass spectrometer coupled to a SIL20-A LC system. Authentic standards were used for the development and the identification of the listed analytes. Peak areas were normalised to the peak areas of the internal standards. [file mmc5.xlsx]

## Sheet: Aqueous 
Sample Name		3PG	Acetyl CoA	Adenine	Adenosine	ADP	AMP	GTP	ATP	cAMP	CDP choline	cGMP	CMP	Cytidine	Cytosine	FAD	GDP	GMP	GSSG	GSH	Guanine	Guanosine	Malonyl CoA	Methyl Cytosine	NAD	Oxo Methionine	PCr	PEP	SAH	SAM	UMP	Uracil	Uridine
1	C.	8170000	20100	1460000	71000000	411000	98500000	2300	10800	59100	4430000	5410	1310000	5420000	11200000	514000	14400	12700000	37600000	185000	107000	985000	1380	70300	4340000	573000	21600	6990000	14300000	26900000	8660000	459000	541000
2	C.	3010000	7910	522000	18400000	252000	68300000	5230	14600	67500	2970000	12800	2060000	6940000	12400000	6680	22600	6780000	29800000	167000	5710000	483000	763	98100	5830000	272000	0	4810000	6000000	12500000	7880000	393000	752000
3	C.	2380000	6620	401000	25900000	289000	46400000	1210	14600	73600	3430000	6370	1870000	7890000	11000000	601000	15000	12000000	34400000	95500	464000	1820000	902	104000	4860000	202000	29100	6080000	5100000	9190000	5250000	731000	1250000
4	C.	2210000	5230	649000	4170000	412000	43500000	3280	16500	66100	2410000	7360	4070000	6290000	9160000	0	19300	3460000	25900000	494000	12900000	250000	871	248000	3300000	166000	29000	4890000	2690000	19300000	8650000	521000	1210000
5	C.	1800000	8060	667000	13700000	956000	51100000	3610	22200	64700	2470000	4960	2530000	7060000	11400000	944	102000	7240000	17400000	3820000	6830000	568000	1090	486000	2830000	192000	16800	3820000	4850000	18400000	6430000	471000	896000
6	C.	2730000	8520	1790000	61900000	226000	72300000	2610	18200	80400	4470000	15000	2470000	13400000	16200000	907000	10900	15800000	44500000	168000	106000	2630000	970	105000	6700000	279000	33800	9330000	21400000	27400000	7470000	931000	1450000
7	C.	2540000	8060	934000	54800000	212000	67400000	1550	17000	77400	4570000	8070	2250000	12700000	14400000	714000	11300	14600000	37400000	196000	78300	2360000	1070	110000	5770000	216000	12200	5850000	10100000	23900000	6650000	725000	1260000
8	C.	1880000	5750	1120000	21800000	378000	87700000	2110	9330	85500	4560000	7460	3190000	6670000	11500000	2000	18600	7320000	40700000	259000	6910000	374000	494	158000	5410000	165000	55800	5020000	3710000	37300000	12500000	687000	1020000
9	C.	1910000	11300	563000	6520000	796000	51100000	2370	17000	67700	2290000	9000	3280000	5350000	8770000	0	84200	4650000	15000000	907000	11900000	307000	2030	335000	2660000	214000	16400	5720000	3660000	16100000	8750000	391000	637000
10	C.	3760000	3120	1120000	26400000	194000	35700000	1390	11700	53600	5610000	8900	1350000	8980000	10600000	564000	6090	10800000	44900000	186000	57200	1670000	654	63300	3830000	302000	31900	6390000	6090000	22000000	4490000	1070000	2090000
11	C.	3050000	21600	982000	44000000	3100000	84700000	3910	48800	47300	3470000	2670	1780000	4440000	10100000	34400	101000	7400000	29300000	362000	2040000	305000	871	182000	5750000	281000	26400	4880000	3800000	18200000	9050000	331000	528000
12	C.	3090000	13900	2840000	63100000	256000	125000000	2930	13000	85400	5440000	5930	2100000	7150000	11400000	717000	8770	13400000	61900000	4900000	61600	920000	671	116000	5980000	309000	24000	10400000	7910000	36800000	14100000	644000	1250000
13	C.R.	2120000	18500	1940000	63500000	1400000	103000000	5240	29800	90300	3340000	5140	2480000	10200000	14200000	13600	88300	7390000	26300000	150000	6570000	498000	1160	347000	4530000	200000	0	4570000	8310000	32000000	11500000	473000	852000
14	C.R.	2710000	87300	1440000	63700000	3670000	114000000	4120	58400	81200	4710000	16600	1970000	7440000	11700000	459000	95400	8990000	45700000	149000	857000	548000	4800	115000	7330000	239000	13000	7400000	12900000	33300000	12000000	276000	476000
15	C.R.	3580000	48600	1130000	108000000	913000	149000000	2470	18100	85100	5680000	11900	2470000	6640000	11700000	730000	18800	15900000	38600000	98600	460000	934000	1850	129000	8300000	339000	34400	5640000	6540000	23600000	11600000	343000	424000
16	C.R.	2410000	37200	1320000	88800000	720000	120000000	2130	16000	64600	4560000	7130	1810000	5490000	10400000	246000	18400	10600000	42000000	126000	861000	815000	2690	86800	7500000	204000	17400	4000000	6360000	25000000	9140000	305000	513000
17	C.R.	5150000	11300	703000	34500000	293000	95800000	1400	18800	92200	4920000	21500	2320000	14500000	12400000	926000	9650	13700000	56400000	139000	75400	1860000	1200	71300	10400000	363000	31000	8710000	9440000	7480000	8400000	826000	1670000
18	C.R.	2750000	16100	1610000	28700000	239000	101000000	2270	10200	84200	3910000	19500	2770000	6250000	9930000	581	13400	7270000	49300000	176000	6550000	415000	581	68300	8290000	222000	26300	5190000	2840000	37400000	11700000	338000	426000
19	Low	3970000	37900	1150000	28400000	1870000	141000000	2530	23900	93600	4060000	9680	4620000	5750000	11000000	0	68700	4880000	35100000	370000	12500000	141000	3330	191000	8510000	356000	21000	7870000	2790000	32000000	15800000	430000	636000
20	Low	3500000	46700	3130000	131000000	894000	106000000	3250	21200	108000	3820000	12200	2360000	10200000	14100000	710000	19000	16900000	49800000	164000	114000	1140000	2140	161000	6390000	299000	44200	10400000	14300000	46800000	12200000	553000	894000
21	Low	2190000	23400	1010000	85600000	630000	118000000	2540	13600	78300	3460000	18600	1500000	5730000	8660000	372000	19500	9860000	35500000	101000	455000	582000	2470	84500	6210000	170000	15000	8790000	8250000	23500000	8640000	337000	506000
22	Low	2580000	63100	3070000	79500000	959000	131000000	1820	28200	111000	4770000	10800	2690000	6970000	12900000	2030000	30100	19100000	60200000	290000	76700	1010000	4070	213000	7980000	231000	26900	12300000	12200000	38800000	12400000	690000	1370000
23	Low	2480000	52200	673000	56100000	2160000	132000000	3750	56600	107000	4100000	7380	2100000	6650000	9960000	28400	148000	9830000	37000000	130000	2470000	509000	6060	256000	8630000	176000	39200	7730000	6380000	16800000	9520000	329000	617000
24	Low	4990000	16300	790000	6490000	380000	74700000	2320	11700	81300	1950000	8890	4800000	4740000	8730000	0	18200	1130000	15700000	400000	12500000	30600	2190	288000	2050000	499000	20700	5860000	900000	20700000	12500000	260000	416000
25	Low	5810000	65500	1670000	115000000	2170000	145000000	2440	45000	79100	5160000	5200	2040000	7760000	12700000	874000	41700	15800000	37000000	108000	332000	769000	6100	72800	10000000	451000	25300	9950000	7270000	33300000	11300000	310000	418000
26	Low	3020000	39600	1710000	120000000	582000	147000000	1600	12400	82900	4610000	3390	2670000	9170000	11500000	1020000	13300	15700000	46100000	120000	142000	920000	2870	90800	11100000	288000	32700	8710000	11700000	28800000	11100000	457000	835000
27	Low	2810000	30600	871000	22200000	503000	90600000	2970	14500	78700	3450000	10600	3080000	5640000	8620000	0	31600	5180000	28000000	376000	8970000	280000	2770	111000	5100000	266000	13800	6200000	4140000	23000000	11500000	316000	498000
28	Low	2770000	57700	1060000	47600000	817000	121000000	3010	18200	82200	4610000	20500	2490000	8420000	12200000	4280	33400	9730000	43800000	193000	6060000	433000	4780	188000	8160000	262000	28000	8140000	8490000	34200000	13400000	380000	503000
29	Low	2730000	74000	1770000	52100000	2610000	149000000	2300	57100	103000	4700000	12500	3120000	5500000	11700000	1700	64700	6490000	50200000	208000	7900000	408000	5460	90300	15200000	279000	18300	9180000	4630000	50200000	14800000	310000	455000
30	Low	3320000	19200	1220000	54300000	561000	130000000	2240	12600	81500	4400000	32400	1700000	6600000	11000000	26400	23200	7670000	37600000	116000	2790000	554000	1490	80700	8420000	272000	16700	11100000	6460000	34000000	10300000	592000	785000
31	Int. I.	3470000	9550	1570000	66300000	138000	66500000	1420	13800	80900	3400000	6560	1590000	9260000	11100000	613000	4540	12300000	36300000	159000	61300	1760000	399	103000	5950000	288000	38800	9820000	12700000	18900000	6600000	836000	1420000
32	Int. I.	2130000	72000	1800000	96500000	2100000	125000000	2210	48600	88200	3030000	16600	1810000	4950000	8800000	621000	67900	10900000	36700000	95000	258000	788000	4040	163000	6360000	156000	28800	11000000	6660000	32600000	7930000	294000	486000
33	Int. I.	3060000	118000	2530000	96600000	2060000	165000000	2960	49800	106000	5950000	10800	1700000	5560000	13400000	1350000	35300	13000000	60800000	137000	123000	986000	8270	79500	14100000	286000	32200	11700000	6960000	47800000	10400000	269000	347000
34	Int. I.	2600000	18500	3060000	111000000	286000	121000000	3320	16300	91700	4110000	7360	1520000	8310000	14400000	1140000	7010	15600000	44600000	132000	73800	1080000	2360	106000	7960000	241000	17500	9840000	14300000	44600000	11100000	753000	995000
35	Int. I.	1920000	44400	857000	103000000	2790000	111000000	3470	60200	62700	3290000	10400	1830000	5870000	9580000	306000	119000	9450000	21500000	2910000	338000	454000	3380	114000	6690000	163000	31300	7950000	10600000	14000000	5560000	182000	253000
36	Int. I.	2770000	42500	2880000	63300000	220000	103000000	2190	16000	94800	4030000	12400	2110000	7440000	11100000	1360000	10900	14000000	57400000	144000	112000	1610000	4610	90500	12900000	309000	36100	9120000	9070000	44800000	8420000	618000	1100000
37	Int. I.	3710000	25700	706000	6100000	447000	94900000	2220	11500	65500	2460000	6920	3140000	4260000	9930000	0	17100	1900000	25000000	218000	11000000	64300	4650	87400	6020000	321000	27200	6470000	1920000	20500000	11400000	199000	381000
38	Int. I.	6970000	27000	1570000	118000000	414000	130000000	1490	20300	103000	5770000	21100	1110000	8960000	14600000	626000	10200	8590000	36400000	114000	143000	1910000	2650	73800	12600000	457000	20200	9720000	9320000	26500000	9690000	542000	740000
39	Int. I.	2050000	39700	2090000	87000000	643000	128000000	2330	13900	82200	3790000	3520	2620000	7690000	11000000	625000	22600	17200000	63100000	146000	259000	1110000	2030	137000	7860000	160000	19400	7790000	6000000	54400000	10700000	520000	763000
40	Int. I.	2410000	63300	1670000	90400000	2190000	133000000	2680	32800	93600	3540000	6460	2550000	8240000	12300000	44000	72900	14500000	49500000	213000	3470000	564000	6100	228000	8640000	285000	29500	7500000	7550000	50200000	12700000	383000	655000
41	Int. I.	2770000	22300	1910000	113000000	421000	150000000	1410	11300	99900	4350000	8700	1810000	6290000	10100000	573000	9610	10600000	48200000	142000	99800	954000	1160	80300	11600000	266000	50100	10200000	8760000	24100000	11800000	462000	735000
42	Int. I.	4550000	60700	1130000	102000000	1270000	162000000	2200	33600	86300	5900000	10100	2010000	6960000	11600000	545000	35000	14200000	57000000	135000	565000	869000	6170	125000	12000000	343000	21500	10100000	6260000	28500000	10600000	378000	441000
43	Int. II.	2480000	56600	1160000	64200000	1530000	131000000	2240	34400	112000	3430000	6670	1740000	4910000	9760000	246000	40800	10000000	37000000	87700	678000	804000	11800	114000	10500000	276000	30900	6450000	4660000	22400000	5870000	161000	151000
44	Int. II.	2790000	16400	675000	28100000	612000	126000000	1460	15500	74200	2850000	8420	2190000	5980000	8590000	0	26600	4710000	19800000	155000	10000000	109000	2760	202000	5840000	254000	49300	5800000	5160000	18700000	9290000	322000	494000
45	Int. II.	2350000	18100	1090000	71700000	564000	85500000	1670	17900	92700	3630000	13300	1650000	6120000	9320000	201000	26600	12000000	31900000	94600	916000	1070000	1670	220000	8260000	192000	32100	6650000	7910000	21900000	5410000	358000	534000
46	Int. II.	2040000	77000	1650000	51100000	3850000	142000000	4580	61000	90700	3830000	10400	2600000	6640000	10800000	4100	145000	10900000	42900000	114000	5340000	395000	6500	183000	8950000	196000	3220	7260000	4670000	49800000	11700000	300000	545000
47	Int. II.	2370000	46100	3060000	119000000	520000	87100000	2080	21900	93400	4420000	14500	2070000	10500000	12600000	2200000	15200	18500000	51500000	148000	88000	3040000	7070	97200	14300000	222000	28800	12600000	11600000	29700000	7750000	702000	1100000
48	Int. II.	3820000	29100	865000	113000000	534000	77100000	1880	15600	135000	3420000	9400	1860000	8620000	9460000	1060000	11300	19000000	46500000	96800	127000	2280000	2660	278000	11100000	325000	24800	12600000	4990000	9050000	6250000	522000	748000
49	Int. II.	2950000	9260	1170000	47000000	164000	23600000	2150	17100	103000	3630000	5600	1470000	8260000	10500000	641000	5950	7690000	33500000	79200	87200	4260000	1490	168000	5700000	239000	40500	6650000	4650000	20900000	1950000	666000	1390000
50	Int. II.	7780000	11900	1580000	86300000	289000	87500000	2240	13500	89500	3660000	4240	1630000	11200000	12400000	613000	14500	13500000	35900000	135000	46400	1450000	508	70500	7120000	517000	29300	10300000	12400000	31600000	6960000	619000	1320000
51	Int. II.	2840000	35300	3190000	123000000	3860000	141000000	3920	79400	107000	4050000	5650	2040000	8370000	13100000	316000	115000	11900000	56100000	165000	1070000	954000	3340	209000	9360000	253000	55400	7680000	9780000	41500000	9720000	344000	354000
52	Int. II.	2630000	50800	2170000	98300000	1460000	136000000	2690	31400	76500	3720000	7650	1670000	6630000	11700000	45200	54500	10400000	39700000	168000	2340000	581000	9080	144000	13300000	255000	20000	8080000	10200000	40900000	10100000	427000	651000
53	Int. II.	2060000	131000	2540000	88100000	3290000	169000000	3600	52300	94200	4100000	10600	2700000	6020000	11100000	962000	82100	13700000	74500000	189000	361000	841000	26600	107000	21600000	217000	33100	14100000	8740000	38400000	9130000	258000	312000
54	Int. II.	4400000	69300	2610000	115000000	674000	116000000	2320	27300	127000	4080000	12200	1990000	6330000	8810000	537000	16900	11000000	47000000	104000	230000	1910000	2250	221000	11600000	378000	41700	12500000	6620000	38100000	8130000	534000	864000
55	Int. II. R.	3410000	13000	740000	20800000	483000	83300000	1660	13200	78200	4620000	12400	2790000	7110000	9290000	0	36800	8190000	31600000	361000	6600000	557000	650	219000	5150000	249000	33200	4940000	4020000	14900000	10500000	560000	835000
56	Int. II. R.	3390000	38100	1790000	119000000	791000	113000000	1850	24900	98500	5390000	2350	2230000	6100000	12800000	645000	26100	12600000	50700000	190000	94400	869000	1920	126000	7620000	314000	15500	8670000	4430000	27800000	10800000	936000	1320000
57	Int. II. R.	1830000	3380	650000	37100000	65400	44700000	1310	8550	30200	1810000	2500	749000	2840000	3970000	158000	6620	5470000	14100000	232000	22600	673000	254	39300	3830000	198000	19300	4850000	5020000	5330000	3570000	214000	350000
58	Int. II. R.	2160000	26700	1610000	59900000	704000	131000000	2140	14300	77700	6030000	11000	2340000	7080000	11300000	180000	24800	15900000	43500000	102000	2000000	1030000	1050	169000	6480000	211000	44900	9520000	11700000	28400000	12800000	391000	656000
59	Int. II. R.	3560000	28400	1570000	33100000	1550000	123000000	1390	16700	74400	4060000	11100	2870000	5400000	10200000	8240	69500	14400000	39300000	144000	4760000	510000	2250	305000	6220000	340000	41600	7130000	5390000	30000000	11800000	296000	416000
60	Int. II. R.	2690000	10000	2480000	60800000	222000	113000000	1760	14600	73100	7130000	5620	2360000	9170000	13400000	561000	7950	15100000	65500000	139000	101000	966000	399	87700	7720000	234000	24000	9430000	8880000	24100000	12900000	948000	1770000
61	High	2320000	29200	4630000	85500000	702000	84000000	3040	22400	105000	4280000	17800	1540000	10400000	9380000	1360000	14200	17500000	41100000	159000	90100	3380000	2870	270000	9490000	212000	27300	13300000	13300000	47000000	6150000	621000	770000
62	High	4110000	17800	3230000	51300000	395000	61200000	2670	13600	77100	2410000	13300	2240000	4980000	7300000	0	22000	7680000	24900000	442000	6190000	974000	1840	233000	3980000	321000	49500	5030000	4680000	26800000	5000000	294000	557000
63	High	19900000	10700	1530000	39700000	462000	50500000	2090	19700	72800	3450000	8670	1590000	8220000	8910000	438000	21300	12400000	35800000	199000	478000	2370000	1230	173000	7540000	1180000	31800	10400000	7770000	23200000	4240000	496000	844000
65	High	2170000	32000	5620000	161000000	325000	113000000	1430	15000	131000	4000000	26300	1870000	10800000	9200000	527000	6010	15600000	45400000	255000	103000	3420000	3730	267000	8820000	206000	25300	11400000	8740000	51700000	7380000	555000	1090000
66	High	3620000	5620	923000	45100000	204000	48000000	2340	11300	76000	4090000	10800	1340000	8370000	9480000	483000	11900	10700000	30100000	1630000	132000	4510000	559	214000	9050000	358000	41000	9120000	6270000	12400000	2490000	429000	667000
67	High	3490000	23000	1290000	25600000	413000	83300000	608	14400	101000	2810000	30500	2390000	6850000	9190000	0	15800	6100000	31000000	434000	7840000	932000	2120	337000	7090000	308000	13700	7660000	4850000	28200000	7210000	491000	892000
70	High	2790000	12600	4070000	50400000	206000	53300000	2860	15600	136000	4590000	13700	2130000	11100000	9360000	707000	8050	13300000	40600000	122000	69700	6060000	835	186000	5520000	297000	38700	12100000	8580000	33500000	3470000	770000	1060000
71	High	4220000	13100	1780000	110000000	433000	73800000	3020	22300	92000	3140000	7190	1670000	7960000	9670000	157000	19100	10500000	40700000	197000	1510000	1940000	1000	265000	10100000	350000	26600	9530000	11000000	26300000	6080000	461000	773000
72	High	4870000	7860	696000	6180000	476000	27900000	2730	14800	108000	1770000	24200	3970000	6170000	4640000	0	49900	2170000	17200000	957000	12600000	664000	921	369000	2450000	390000	47100	7000000	4190000	15900000	3230000	580000	1260000
73	High R.	3990000	47600	2030000	108000000	364000	142000000	1600	14500	110000	5560000	16000	1870000	8880000	11800000	387000	9580	12400000	49900000	147000	325000	958000	1700	71800	10200000	294000	31000	6570000	10400000	24100000	11500000	237000	393000
74	High R.	2520000	28000	1850000	67400000	1010000	108000000	2020	18400	72800	3950000	13500	1930000	5960000	10900000	4720	34400	7570000	32400000	286000	2860000	626000	1670	222000	4720000	195000	24000	5450000	5300000	26800000	12100000	430000	712000
75	High R.	6050000	61100	2800000	82000000	872000	128000000	1970	10900	87800	5130000	21700	2750000	6550000	12200000	669000	25400	18400000	70200000	129000	162000	1560000	3810	72500	12200000	411000	36100	13700000	9700000	41200000	16000000	919000	1780000
76	High R.	2070000	23700	2010000	103000000	440000	160000000	1980	17700	85000	4990000	11000	2250000	6860000	13600000	584000	15700	18200000	50300000	110000	382000	1180000	3050	67900	12700000	194000	45200	7950000	6840000	10900000	13600000	363000	506000
77	High R.	2740000	27600	1700000	130000000	611000	118000000	1680	12800	856000	5600000	5380	2200000	12100000	16100000	549000	22000	16000000	48400000	151000	143000	1270000	1850	126000	7530000	226000	25400	5470000	6400000	19400000	12000000	1020000	1440000
78	High R.	2560000	17500	596000	15500000	1000000	111000000	1270	13400	97400	3580000	17000	6070000	6120000	8620000	0	60000	3200000	27800000	234000	15700000	104000	1920	397000	4430000	196000	36400	3500000	1630000	14900000	16900000	285000	569000
