# Supplementary material for: Metabolomics dataset of PPAR-pan treated rat liver
Source: Data Brief. 2016 May 10;8:196–202. doi: 10.1016/j.dib.2016.05.002 (PMC4898904; doi:10.1016/j.dib.2016.05.002)
Supplement: Supplementary file 6 — Supplementary material:Supplementary Data 5: LC–MS of eicosanoid metabolites measured on an AB Sciex 4000 Qtrap mass spectrometer coupled to an Acquity UPLC system. Authentic standards were used for the development and the identification of the listed analytes. Peak areas were normalised to the peak areas of the internal standards. [file mmc6.xlsx]

## Sheet: Sheet1
Sample Name			TXB2	9,12,13-TriHOME	9,10,13-TriHOME	PGF2a	PGE2	PGD2	11,12,15-THET	Lipoxin A4	PGB2	THF diols	LTB4	12,13-DHOME	9,10-DHOME	14,15-DHET	11,12-DHET	8,9-DHET	15-deoxyPGJ2	19-HETE	20-HETE	5,6-DHET	13-HODE	9-HODE	15-HETE	13-oxo-ODE	8-iso-PGE2	11-HEPE	15-oxo-EET	9-oxo-ODE	12-HETE	8-HETE	12(13)-EpOME	14(15)-EET	9(10)-EpOME	11(12)-EET	5-oxo-EET	5(6)-EET	AA	8-isoPGF2a	DHEAcid	PGB2	13-HDoHE	Dihomo-g-LA	14,15-DHET	11-HETE	12-HEPE
1	C.	1C.	0.065445	5.70681	9.79058	0.298953	0.194764	0.0994764	0.0314136	0.0937173	0.145026	1.04188	0.0560209	0.827225	0.890052	1.25131	0.853403	0.140838	2.89005	0.021466	0.223037	0.021466	5.86387	6.91099	1.65969	31.5707	0.328796	0.0160209	9.26702	3.34031	0.570681	1.30366	3.51309	1.29843	4.74346	2.6178	4.96335	0.0420419	40.2094	0.0440838	38.9005	0.727749	0.178534	2.06283	1.2356	3.82199	0.0425654
2	C.	2C.	0.169492	3.78531	5.38983	0.237288	0.166102	0.0575141	0.0117514	0.0370621	0.222599	0.711864	0.123164	1.64972	1.52542	1.9096	1.31073	0.242938	3.09605	0.135593	0.311864	0.0451977	4.38418	3.15254	1.06215	1.36723	0.275706	0.0301695	0.551412	0.508475	0.734463	0.812429	1.85311	0.749153	2.25989	2.59887	0.188701	0.0427119	77.4011	0.101243	92.2034	1.07684	0.221469	4.18079	2.15819	3.9887	0.0500565
3	C.	3C.	0.231707	3.78049	6.73171	1.00976	0.712195	0.106829	0.0190244	0.127805	0.125854	0.604878	0.0456585	1.31707	1.07805	0.946341	0.985366	0.243902	1.57561	0.0760976	0.167317	0.0255122	7.90244	9.70732	2.05854	8	0.853659	0.0302927	1.68293	2.10244	0.643902	1.53171	4.73171	1.31707	6.87805	2.76585	0.97561	0.0410244	36.0976	0.317073	25.7073	0.479512	0.151707	2.25854	1.01463	3.93659	0.0609756
4	C.	4C.	0.195349	4.4031	6.03876	0.343411	0.265116	0.153488	0.0151938	0.0606977	0.124806	0.813953	0.131783	1.33333	1.06977	1.85271	1.17829	0.172093	3.27907	0.100775	0.265891	0.0596124	10.3101	8.06202	1.96899	8.29457	0.417829	0.014186	2.2093	3.86047	0.937984	1.6124	4.76744	1.4186	5.37984	3.11628	1.10078	0.0596899	47.907	0.0736434	53.1008	0.875969	0.135659	2.11628	1.76744	4.54264	0.0875969
5	C.	5C.	0.216379	5.07759	8.5	0.991379	0.79569	0.080431	0.0142241	0.0905172	0.274138	0.77069	0.077069	2.21552	2.80172	2.18966	2.52586	0.544828	3.81897	0.108621	0.3	0.0380172	8.7931	6.75	2.12069	6.87931	1.15517	0.0562069	2.49138	2.83621	1.15517	1.75	3.90517	1.57759	4.68103	4.71552	1.35345	0.0790517	59.3103	0.307759	49.3966	0.658621	0.225	3.19828	2.36207	6.7069	0.0965517
6	C.	6C.	0.105691	7.30894	11.7886	0.172358	0.123577	0.0752033	0.0200813	0.0247967	0.258537	0.96748	0.130894	1.02439	0.95122	1.15447	0.918699	0.126829	4.97561	0.113821	0.304878	0.048374	3.45528	2.37398	1.04878	1.14634	0.129268	0.0122764	0.430894	0.417886	0.501626	0.736585	1.45528	0.656098	1.62602	1.65854	0.247967	0.0343089	49.8374	0.0341463	52.7642	0.96748	0.213008	2.72358	1.22764	2.52033	0.0282927
7	C.	7C.	0.0629213	7.02247	9.77528	0.261798	0.114607	0.0361236	0.0189888	0.04	0.150562	1.07865	0.0904494	1.01685	1.1236	1.75281	1.05056	0.182022	4.4382	0.0741573	0.224719	0.0383146	1.67416	2.14607	0.713483	0.552809	0.167978	0.010618	0.256742	0.173034	0.470225	0.58427	1.0618	0.551124	1.54494	1.81461	0.0397753	0.0333146	31.3483	0.0403933	38.5393	0.747191	0.177528	1.64607	1.66854	2.57865	0.0344944
8	C.	8C.	0.128832	3.75912	4.81752	0.227737	0.162044	0.0355109	0.00916058	0.0529197	0.0251095	1.0073	0.0569343	0.762774	0.711679	1.15693	0.886861	0.168978	2.77372	0.0452555	0.109124	0.0314599	4.19708	3.94161	1.09854	0.992701	0.212409	0.00930657	0.307299	0.445255	0.525547	0.861314	1.81387	0.740876	2.56204	2.02555	0.115693	0.0333212	5.18248	0.0485401	6.67883	0.751825	0.177737	0.162774	1.16058	2.89781	0.0375912
9	C.	9C.	0.121978	4.72527	6.26374	0.367033	0.330769	0.151648	0.0176923	0.0659341	0.10989	1.32418	0.104396	1.23626	1.28022	2.1044	1.35714	0.27967	3.67033	0.0454396	0.223077	0.0501648	4.78571	6.15385	1.83516	17.5275	0.391209	0.0134615	5.98901	1.95604	0.576923	1.38462	3.07692	1.30769	4.25275	2.66484	3.02198	0.0492857	45.0549	0.082967	55.4945	1.00549	0.262088	2.70879	2.10989	3.64286	0.0370879
10	C.	10C.	0.0865248	2.76241	4.07801	0.219149	0.147163	0.0421986	0.00492908	0.0510638	0.0361702	0.64539	0.0390071	0.507092	0.457447	0.624113	0.634752	0.0939716	1.38652	0.0382979	0.134752	0.0174468	3.53901	4.43262	1.15957	1.19149	0.19078	0.00950355	0.407801	0.521277	0.446809	0.91844	2.20922	0.691489	3.19858	1.58865	0.174823	0.0188652	5.49645	0.0361702	6.56028	0.542553	0.124823	0.189716	0.695035	2.12766	0.0335461
11	C.	11C.	0.0530345	3.2069	5.87586	0.158621	0.0896552	0.0556552	0.0188276	0.0371034	0.138621	0.502069	0.163448	0.689655	0.6	0.309655	0.42069	0.0601379	2.85517	0.0577931	0.237931	0.0115862	3.23448	3.37241	0.710345	1.16552	0.103448	0.0187586	0.371034	0.484828	0.485517	0.502069	1.78621	0.503448	2.4	1.95862	0.162759	0.0324828	36.1379	0.0342069	59.0345	0.671724	0.104828	2.22069	0.378621	2.64828	0.0444828
12	C.	12C.	0.123729	16.8927	24.1808	0.336723	0.266102	0.257627	0.0666667	0.229379	0.0418644	1.30508	0.0332768	0.694915	0.903955	0.455932	0.59322	0.0649718	1.37288	0.115254	0.344068	0.0133333	12.4294	14.5763	2.24859	11.9774	0.259887	0.010339	1.43503	6.15819	0.570621	1.59322	7.11864	1.27684	9.77401	2.48588	0.768362	0.0218644	20	0.0915254	9.9435	0.322034	0.10678	1.90395	0.471186	3.33898	0.0359887
43	Int.II	43Int.II	0.0829442	2.33503	3.01523	0.0935025	0.0436548	0.0364467	0.0301523	0.0174619	0.22132	0.596954	0.0949239	0.320812	0.196954	0.786802	0.218274	0.0628426	7.89848	0.136041	0.308629	0.0239594	1.54315	1.50254	0.874112	1.22843	0.048934	0.00988832	0.858883	0.215228	0.313706	0.677157	1.05584	0.662944	1.05584	1.62437	0.500508	0.0281218	55.1269	0.0129949	58.3756	1.64467	0.11066	12.1827	0.762437	2.39594	0.00805076
44	Int.II	44Int.II	0.0935484	4.83871	8.57143	0.371429	0.221659	0.11106	0.027788	0.165438	0.0769585	1.12442	0.0723502	0.345622	0.320737	1.21198	0.589862	0.245161	3.81106	0.0645161	0.180184	0.0259908	4.23502	3.63134	2.3318	1.62673	0.184332	0.00414747	1.52995	0.453456	0.603687	1.81567	1.73272	1.4977	2.52535	2.47005	0.56682	0.0552995	31.5668	0.0686636	26.0369	1.01843	0.15023	2.54839	1.2212	3.92166	0.00548387
45	Int.II	45Int.II	0.148571	3.5	4.25	0.114286	0.118571	0.0619286	0.0363571	0.0322143	0.176429	1.49286	0.09	0.43	0.346429	2.37857	0.522857	0.184286	7.35714	0.103571	0.260714	0.0476429	4.62857	3.22143	2.75	5.44286	0.218571	0.00645	4.21429	1.02143	0.658571	2.10714	1.99286	1.9	2.12143	3.81429	2.24286	0.0871429	53.9286	0.0142857	41.1429	1.97143	0.180714	4.44286	2.42143	5.7	0.00721429
46	Int.II	46Int.II	0.0753782	4.15966	6.77311	0.101681	0.0354622	0.0309244	0.0240336	0.0133613	0.236975	0.773109	0.131933	0.439496	0.57479	1.42017	0.395798	0.144538	6.86555	0.147899	0.333613	0.0198319	1.21008	1.11765	0.821849	0.765546	0.0521849	0.00245378	0.546218	0.236134	0.40084	0.6	0.865546	0.62605	0.80084	1.51261	0.252941	0.0315966	52.437	0.0142857	48.5714	2.03361	0.148739	5.84874	1.63025	2.14286	0.0153782
47	Int.II	47Int.II	0.116327	4.65306	5.67347	0.254694	0.272653	0.218367	0.0188163	0.15551	0.0632653	1.36735	0.0493878	0.384898	0.55102	0.706122	0.259592	0.112653	3.34694	0.0828571	0.142041	0.0293061	5.79592	8.16327	2.90612	6.40816	0.310612	0.0101633	3.17551	1.65306	0.595918	2.22449	3.39184	1.88571	5.30612	3.14694	1.49388	0.0469388	20.0408	0.0481633	14	1.28571	0.140408	1.60816	0.718367	4.2449	0.0106939
48	Int.II	48Int.II	0.0991379	1.73276	3.00862	0.0831897	0.0355172	0.0380172	0.0240517	0.0137069	0.144828	0.534483	0.127586	0.399138	0.248276	0.631897	0.238793	0.101724	7.80172	0.186207	0.275	0.0131034	2.0431	1.46552	1.08621	1.10345	0.0496552	0.00242241	0.896552	0.218966	0.489655	0.82069	0.991379	0.775	1.01724	1.88793	0.488793	0.0646552	51.1207	0.0243103	35.1724	1.57759	0.0624138	5.25	0.65	2.60345	0.00453448
49	Int.II	49Int.II	0.0798995	3.66332	5.02513	0.18995	0.0819095	0.0613065	0.0225126	0.0984925	0.0874372	0.929648	0.0788945	0.413568	0.243216	0.864322	0.355779	0.118593	6.48241	0.0458794	0.207035	0.0350754	4.47236	4.97487	1.77387	2.31156	0.115075	0.00231156	0.678392	0.979899	0.48191	1.51759	2.56784	1.15578	3.46231	2.25126	0.270352	0.0316583	29.2965	0.0633166	19.4975	1.80905	0.112563	2.10553	0.899497	2.81407	0.00748744
50	Int.II	50Int.II	0.1192	5.832	8.64	0.1288	0.0772	0.04952	0.02352	0.03248	0.2112	1.536	0.1904	0.5056	0.4912	0.984	0.2784	0.1208	7.8	0.176	0.3832	0.03368	6.496	4.704	2.112	3.056	0.1008	0.00944	1.736	0.96	1.024	1.64	2.584	1.536	3.096	4.048	0.88	0.04112	71.2	0.03336	50.48	1.312	0.1912	10	1.072	6.016	0.01816
51	Int.II	51Int.II	0.0568966	3.18391	4.49425	0.310345	0.0297126	0.038046	0.0268391	0.0155747	0.124713	0.637931	0.106897	0.453448	0.464368	1.48276	0.360345	0.122989	6.14943	0.0394253	0.323563	0.0374713	1.3046	1.44828	0.729885	0.729885	0.0383908	0.00460345	0.441379	0.185057	0.28908	0.497701	0.793103	0.53046	1.04023	1.24138	0.195402	0.0417241	55.2299	0.0188506	40.2299	1.13218	0.0954023	4.39655	1.48276	1.87356	0.0102299
52	Int.II	52Int.II	0.0986577	4.02685	7.31544	0.143624	0.0526846	0.0477181	0.0265101	0.0304027	0.216107	0.751678	0.0812081	0.336242	0.326174	0.939597	0.286577	0.13557	7.04698	0.11745	0.273826	0.00506711	1.84564	1.7651	0.912752	1.49664	0.0758389	0.00303356	0.946309	0.283221	0.477181	0.711409	1.13423	0.724832	1.16779	1.84564	0.568456	0.0481879	35.1678	0.0113423	26.3087	1.58389	0.126174	3.60403	0.926174	2.7651	0.00926174
53	Int.II	53Int.II	0.0525281	4.69101	7.64045	0.27809	0.0210674	0.0210112	0.0267416	0.00320787	0.146067	0.595506	0.161236	0.548876	0.674157	0.994382	0.267416	0.097191	5.26404	0.0578652	0.232022	0.00808989	1.64607	2.1573	0.617978	0.853933	0.022809	0.00194382	0.305618	0.173034	0.320787	0.54382	1.14045	0.463483	1.48876	1.25843	0.139326	0.0291573	43.0337	0.00589888	35.618	1.29213	0.0589888	4.14607	0.921348	1.8427	0.00518539
54	Int.II	54Int.II	0.102469	3.43827	4.2963	0.152469	0.067284	0.0441975	0.0331481	0.015	0.154938	1.22222	0.0753086	0.483951	0.567901	0.938272	0.324691	0.0932099	6.00617	0.0374074	0.254938	0.020679	2.2963	1.64815	0.938272	1.32099	0.03	0.00759259	0.938272	0.267284	0.400617	0.709877	1.01235	0.771605	1.12346	2.07407	0.498148	0.025679	43.5185	0.0153704	43.0247	1.06173	0.107407	6.23457	1.01235	2.78395	0.0125926
61	High	61High	0.0739645	4.21302	6.27219	0.114201	0.060355	0.0424852	0.0964497	0.0298225	0.0976331	1.53846	0.0686391	0.394675	0.193491	0.698225	0.224852	0.0994083	4.93491	0.0940828	0.150888	0.0230769	3.01183	3.59763	2.68639	1.4497	0.0674556	0.00521302	1.05325	0.394083	0.526627	2.11243	1.75148	1.68047	2.53846	3.14793	0.453846	0.0627219	52.426	0.0199408	43.4911	2.08876	0.197041	5.69231	0.721893	4.52663	0.0060355
62	High	62High	0.0675676	3.4973	6.16216	0.0664865	0.0472432	0.0228108	0.0745946	0.0196216	0.104324	0.659459	0.118378	0.38	0.400541	0.352973	0.119459	0.0610811	6.21622	0.0294595	0.283243	0.0132973	1.80541	2.01622	1.13514	1.16757	0.0463784	0.0020973	0.686486	0.269189	0.362703	0.810811	1.26486	0.72973	1.38378	1.43243	0.263243	0.0421622	46.8649	0.00762162	29.4595	1.9027	0.0691892	6.97297	0.300541	2.03243	0.00616216
63	High	63High	0.142748	2.64885	4.68702	0.127481	0.0485496	0.0481679	0.131298	0.0230534	0.179389	0.563359	0.11145	0.561832	0.354198	0.885496	0.376336	0.131298	6.71756	0.0676336	0.247328	0.0156489	3.8626	3.38931	1.39695	1.9313	0.0438168	0.00839695	0.854962	0.246565	0.403053	1.17557	1.55725	1.0458	2.12977	2.48092	0.431298	0.0908397	60.5344	0.00847328	46.4122	1.8855	0.0877863	9.54198	0.862595	3.44275	0.0125191
65	High	65High	0.108969	2.68161	3.86099	0.25157	0.0632287	0.0334081	0.140807	0.0113901	0.0717489	0.713004	0.0378924	0.375336	0.182063	0.573991	0.160987	0.034843	10.4933	0.136771	0.191031	0.00964126	1.52466	1.4843	0.838565	1.04484	0.0524664	0.00341256	0.650224	0.126906	0.286099	0.650224	0.878924	0.488789	1.04484	1.03587	0.280269	0.0247982	12.4215	0.0221525	7.57848	1.92377	0.0479821	4.13004	0.587444	1.52915	0.00784753
66	High	66High	0.122794	3.69853	5.73529	0.120588	0.0616176	0.0380882	0.183824	0.025	0.149265	0.531618	0.101471	0.801471	0.646324	1.22794	0.256618	0.100735	9.48529	0.183088	0.293382	0.0252941	3.53676	2.63971	1.75	1.63971	0.0911765	0.00709559	1.21324	0.406618	0.383824	1.39706	1.40441	1.05147	1.77206	2.18382	0.677206	0.101471	70.4412	0.0322794	57.9412	2.11765	0.117647	11.25	1.23529	3.06618	0.0113235
67	High	67High	0.0828221	3.20245	4.33742	0.380368	0.0395706	0.0145399	0.369325	0.0100613	0.091411	0.932515	0.146626	1.1411	0.501227	1.61963	0.383436	0.109816	9.5092	0.0469939	0.290798	0.030184	3.18405	2.73006	1.33742	1.32515	0.0142331	0.00465031	0.56135	0.170552	0.333129	1	1.33129	0.981595	1.8589	1.95092	0.288344	0.0889571	47.6687	0.0152761	33.3742	1.8589	0.0638037	6.56442	1.51534	2.74847	0.0135583
70	High	70High	0.0805195	2.45455	3.5974	0.126623	0.0598701	0.0280519	0.174675	0.0103247	0.0617532	0.544805	0.117532	0.915584	0.344805	1.32468	0.417532	0.103247	13.7013	0.185714	0.325974	0.0206494	2.38961	2.14286	1.1039	1.04545	0.0398052	0.004	0.50974	0.187013	0.367532	0.74026	0.980519	0.844156	1.48701	1.96104	0.236364	0.0628571	59.4156	0.0088961	37.2078	2.23377	0.105844	10.8442	1.4026	2.76623	0.0101299
71	High	71High	0.138732	3.5493	5.59859	0.171831	0.0593662	0.0265493	0.277465	0.0257042	0.122535	0.809859	0.0908451	0.739437	0.415493	0.929577	0.396479	0.066831	9.85915	0.0852113	0.357042	0.0121127	2.29577	2.15493	0.950704	1.0493	0.034507	0.00333803	0.569014	0.166901	0.321127	0.760563	0.971831	0.697183	1.46479	1.6338	0.277465	0.0739437	60.3521	0.0174648	43.169	2.16197	0.0929577	12.4648	0.964789	2.26056	0.0205634
72	High	72High	0.0418341	2.55459	4.06114	0.0764192	0.0435371	0.0247598	0.0707424	0.021179	0.0908297	0.412664	0.0410044	0.434934	0.241921	0.628821	0.237555	0.0689956	6.50655	0.0908297	0.132751	0.00585153	1.62882	1.58515	1.26201	0.659389	0.0322707	0.00334934	0.641921	0.174236	0.235371	1.03493	0.746725	0.746725	1.1179	1.37118	0.267249	0.0418341	44.5415	0.019476	26.3755	1.67249	0.0912664	6.89956	0.637555	1.99563	0.00873362
